# Supplementary material for: Magnesium-stabilised transition metal formyl complexes: structures, bonding, and ethenediolate formation
Source: Chem Sci. 2022 May 16;13(22):6592–8. doi: 10.1039/d2sc02063g (PMC9172563; doi:10.1039/d2sc02063g)
Supplement: SC-013-D2SC02063G-s002 [file SC-013-D2SC02063G-s002.cif]

# Electronic Supplementary Material (ESI) for Chemical Science.
# This journal is © The Royal Society of Chemistry 2022

####################################################################### 
# 
# This file contains crystal structure data downloaded from the 
# Cambridge Structural Database (CSD) hosted by the Cambridge 
# Crystallographic Data Centre (CCDC).
# 
# Full information about CCDC data access policies and citation 
# guidelines are available at http://www.ccdc.cam.ac.uk/access/V1 
# 
# Audit and citation data items may have been added by the CCDC. 
# Please retain this information to preserve the provenance of 
# this file and to allow appropriate attribution of the data. 
# 
#######################################################################

data_3a
_database_code_depnum_ccdc_archive 'CCDC 2116002'
loop_
_audit_author_name
_audit_author_address
'Andrew White'
;Imperial College London
United Kingdom
;
_audit_update_record             
;
2021-10-15 deposited with the CCDC.	2022-05-16 downloaded from the CCDC.
;

_audit_creation_method           SHELXL-2014/7
_shelx_SHELXL_version_number     2014/7
_chemical_name_systematic        ?
_chemical_name_common            ?
_chemical_melting_point          ?
_chemical_formula_moiety         'C64 H84 Cr Mg2 N4 O6, C7 H8'
_chemical_formula_sum            'C71 H92 Cr Mg2 N4 O6'
_chemical_formula_weight         1198.10

loop_
_atom_type_symbol
_atom_type_description
_atom_type_scat_dispersion_real
_atom_type_scat_dispersion_imag
_atom_type_scat_source
C C 0.0181 0.0091 'International Tables Vol C Tables 4.2.6.8 and 6.1.1.4'
H H 0.0000 0.0000 'International Tables Vol C Tables 4.2.6.8 and 6.1.1.4'
Cr Cr -0.1635 2.4439 'International Tables Vol C Tables 4.2.6.8 and 6.1.1.4'
Mg Mg 0.1719 0.1771 'International Tables Vol C Tables 4.2.6.8 and 6.1.1.4'
N N 0.0311 0.0180 'International Tables Vol C Tables 4.2.6.8 and 6.1.1.4'
O O 0.0492 0.0322 'International Tables Vol C Tables 4.2.6.8 and 6.1.1.4'

_space_group_crystal_system      orthorhombic
_space_group_IT_number           33
_space_group_name_H-M_alt        'P n a 21'
_space_group_name_Hall           'P 2c -2n'

_shelx_space_group_comment       
; 
The symmetry employed for this shelxl refinement is uniquely defined 
by the following loop, which should always be used as a source of 
symmetry information in preference to the above space-group names. 
They are only intended as comments. 
;

loop_
_space_group_symop_operation_xyz
'x, y, z'
'-x, -y, z+1/2'
'x+1/2, -y+1/2, z'
'-x+1/2, y+1/2, z+1/2'

_cell_length_a                   35.2188(4)
_cell_length_b                   15.39140(16)
_cell_length_c                   12.77462(11)
_cell_angle_alpha                90
_cell_angle_beta                 90
_cell_angle_gamma                90
_cell_volume                     6924.70(12)
_cell_formula_units_Z            4
_cell_measurement_temperature    173(2)
_cell_measurement_reflns_used    6951
_cell_measurement_theta_min      4.2660
_cell_measurement_theta_max      73.5620

_exptl_crystal_description       plates
_exptl_crystal_colour            Yellow
_exptl_crystal_density_meas      ?
_exptl_crystal_density_method    ?
_exptl_crystal_density_diffrn    1.149
_exptl_crystal_F_000             2568
_exptl_transmission_factor_min   ?
_exptl_transmission_factor_max   ?
_exptl_crystal_size_max          0.37
_exptl_crystal_size_mid          0.27
_exptl_crystal_size_min          0.05
_exptl_absorpt_coefficient_mu    1.934
_shelx_estimated_absorpt_T_min   ?
_shelx_estimated_absorpt_T_max   ?
_exptl_absorpt_correction_type   analytical
_exptl_absorpt_correction_T_min  0.660
_exptl_absorpt_correction_T_max  0.904
_exptl_absorpt_process_details   
; 
CrysAlisPro, Agilent Technologies, 
Version 1.171.37.35 (release 13-08-2014 CrysAlis171 .NET) 
(compiled Aug 13 2014,18:06:01) 
Analytical numeric absorption correction using a multifaceted crystal 
model based on expressions derived by R.C. Clark & J.S. Reid. 
(Clark, R. C. & Reid, J. S. (1995). Acta Cryst. A51, 887-897) 
Empirical absorption correction using spherical harmonics, 
implemented in SCALE3 ABSPACK scaling algorithm. 
;
_exptl_absorpt_special_details   ?
_diffrn_ambient_temperature      173(2)
_diffrn_radiation_wavelength     1.54184
_diffrn_radiation_type           CuK\a
_diffrn_source                   'Enhance Ultra (Cu) X-ray Source'
_diffrn_measurement_device_type  'Agilent Xcalibur PX Ultra A'
_diffrn_measurement_method       'omega scans'
_diffrn_detector_area_resol_mean 10.3745
_diffrn_reflns_number            14191
_diffrn_reflns_av_unetI/netI     0.0426
_diffrn_reflns_av_R_equivalents  0.0276
_diffrn_reflns_limit_h_min       -42
_diffrn_reflns_limit_h_max       43
_diffrn_reflns_limit_k_min       -16
_diffrn_reflns_limit_k_max       18
_diffrn_reflns_limit_l_min       -15
_diffrn_reflns_limit_l_max       15
_diffrn_reflns_theta_min         3.814
_diffrn_reflns_theta_max         73.759
_diffrn_reflns_theta_full        67.684
_diffrn_measured_fraction_theta_max 0.959
_diffrn_measured_fraction_theta_full 0.986
_diffrn_reflns_Laue_measured_fraction_max 0.959
_diffrn_reflns_Laue_measured_fraction_full 0.986
_diffrn_reflns_point_group_measured_fraction_max 0.697
_diffrn_reflns_point_group_measured_fraction_full 0.731
_reflns_number_total             9749
_reflns_number_gt                8954
_reflns_threshold_expression     'I > 2\s(I)'
_reflns_Friedel_coverage         0.387
_reflns_Friedel_fraction_max     0.408
_reflns_Friedel_fraction_full    0.449

_reflns_special_details          
; 
 Reflections were merged by SHELXL according to the crystal 
 class for the calculation of statistics and refinement. 
  
 _reflns_Friedel_fraction is defined as the number of unique 
 Friedel pairs measured divided by the number that would be 
 possible theoretically, ignoring centric projections and 
 systematic absences. 
;

_computing_data_collection       'CrysAlisPro, Agilent Technologies'
_computing_cell_refinement       'CrysAlisPro, Agilent Technologies'
_computing_data_reduction        'CrysAlisPro, Agilent Technologies'
_computing_structure_solution    'SHELXS-2014 (Sheldrick, 2014)'
_computing_structure_refinement  'SHELXL-2014/7 (Sheldrick, 2014)'
_computing_molecular_graphics    'Bruker SHELXTL'
_computing_publication_material  'CIFTAB-2014 (Sheldrick, 2014)'
_refine_special_details          ?
_refine_ls_structure_factor_coef Fsqd
_refine_ls_matrix_type           full
_refine_ls_weighting_scheme      calc
_refine_ls_weighting_details     
'w=1/[\s^2^(Fo^2^)+(0.0536P)^2^+0.5382P] where P=(Fo^2^+2Fc^2^)/3'
_atom_sites_solution_primary     ?
_atom_sites_solution_secondary   ?
_atom_sites_solution_hydrogens   mixed
_refine_ls_hydrogen_treatment    mixed
_refine_ls_extinction_method     none
_refine_ls_extinction_coef       .
_refine_ls_abs_structure_details 
; 
 Flack x determined using 2322 quotients [(I+)-(I-)]/[(I+)+(I-)] 
 (Parsons, Flack and Wagner, Acta Cryst. B69 (2013) 249-259). 
;
_refine_ls_abs_structure_Flack   -0.002(4)
_chemical_absolute_configuration .
_refine_ls_number_reflns         9749
_refine_ls_number_parameters     797
_refine_ls_number_restraints     56
_refine_ls_R_factor_all          0.0427
_refine_ls_R_factor_gt           0.0376
_refine_ls_wR_factor_ref         0.0978
_refine_ls_wR_factor_gt          0.0931
_refine_ls_goodness_of_fit_ref   1.025
_refine_ls_restrained_S_all      1.029
_refine_ls_shift/su_max          0.002
_refine_ls_shift/su_mean         0.000

loop_
_atom_site_label
_atom_site_type_symbol
_atom_site_fract_x
_atom_site_fract_y
_atom_site_fract_z
_atom_site_U_iso_or_equiv
_atom_site_adp_type
_atom_site_occupancy
_atom_site_site_symmetry_order
_atom_site_calc_flag
_atom_site_refinement_flags_posn
_atom_site_refinement_flags_adp
_atom_site_refinement_flags_occupancy
_atom_site_disorder_assembly
_atom_site_disorder_group
Cr1 Cr 0.67626(2) 0.68153(3) 0.23143(4) 0.04587(13) Uani 1 1 d . . . . .
Mg1 Mg 0.63492(2) 0.65273(6) 0.58429(7) 0.03378(17) Uani 1 1 d . . . . .
Mg2 Mg 0.60625(2) 0.85421(5) 0.47425(7) 0.03233(17) Uani 1 1 d . . . . .
H1 H 0.6159(10) 0.769(2) 0.549(3) 0.049(9) Uiso 1 1 d . . . . .
N1 N 0.59768(6) 0.59100(15) 0.68241(17) 0.0353(4) Uani 1 1 d . . . . .
C1 C 0.60718(8) 0.57579(19) 0.7811(2) 0.0385(6) Uani 1 1 d . . . . .
C2 C 0.64361(8) 0.5893(2) 0.8229(2) 0.0410(6) Uani 1 1 d . . . . .
H2A H 0.6450 0.5873 0.8971 0.049 Uiso 1 1 calc R U . . .
C3 C 0.67841(8) 0.6052(2) 0.7721(2) 0.0392(6) Uani 1 1 d . . . . .
N3 N 0.68151(6) 0.62331(15) 0.67057(18) 0.0348(4) Uani 1 1 d . . . . .
C4 C 0.57859(9) 0.5393(3) 0.8578(2) 0.0524(7) Uani 1 1 d . . . . .
H4A H 0.5620 0.5860 0.8826 0.079 Uiso 1 1 calc R U . . .
H4B H 0.5920 0.5134 0.9174 0.079 Uiso 1 1 calc R U . . .
H4C H 0.5633 0.4947 0.8230 0.079 Uiso 1 1 calc R U . . .
C5 C 0.71326(9) 0.6002(3) 0.8405(3) 0.0603(9) Uani 1 1 d . . . . .
H5A H 0.7237 0.6587 0.8504 0.090 Uiso 1 1 calc R U . . .
H5B H 0.7323 0.5631 0.8070 0.090 Uiso 1 1 calc R U . . .
H5C H 0.7064 0.5757 0.9087 0.090 Uiso 1 1 calc R U . . .
C6 C 0.56071(8) 0.56428(19) 0.6478(2) 0.0392(6) Uani 1 1 d . . . . .
C7 C 0.52844(8) 0.6155(2) 0.6686(2) 0.0434(6) Uani 1 1 d . . . . .
C8 C 0.49316(9) 0.5851(3) 0.6340(3) 0.0528(7) Uani 1 1 d . . . . .
H8A H 0.4711 0.6190 0.6469 0.063 Uiso 1 1 calc R U . . .
C9 C 0.48966(10) 0.5072(3) 0.5817(3) 0.0606(9) Uani 1 1 d . . . . .
H9A H 0.4653 0.4868 0.5612 0.073 Uiso 1 1 calc R U . . .
C10 C 0.52138(11) 0.4592(2) 0.5594(3) 0.0552(8) Uani 1 1 d . . . . .
H10A H 0.5188 0.4062 0.5220 0.066 Uiso 1 1 calc R U . . .
C11 C 0.55746(9) 0.48648(19) 0.5904(2) 0.0460(6) Uani 1 1 d . . . . .
C12 C 0.53042(7) 0.7031(2) 0.7232(2) 0.0433(6) Uani 1 1 d . . . . .
H12A H 0.5565 0.7098 0.7530 0.052 Uiso 1 1 calc R U . . .
C13 C 0.52388(10) 0.7769(2) 0.6463(3) 0.0534(7) Uani 1 1 d . . . . .
H13A H 0.5431 0.7745 0.5910 0.080 Uiso 1 1 calc R U . . .
H13B H 0.5258 0.8326 0.6832 0.080 Uiso 1 1 calc R U . . .
H13C H 0.4986 0.7712 0.6153 0.080 Uiso 1 1 calc R U . . .
C14 C 0.50188(11) 0.7114(3) 0.8133(3) 0.0655(9) Uani 1 1 d . . . . .
H14A H 0.4760 0.7072 0.7856 0.098 Uiso 1 1 calc R U . . .
H14B H 0.5052 0.7678 0.8479 0.098 Uiso 1 1 calc R U . . .
H14C H 0.5062 0.6647 0.8640 0.098 Uiso 1 1 calc R U . . .
C15 C 0.59225(11) 0.4327(2) 0.5626(3) 0.0535(7) Uani 1 1 d . . . . .
H15A H 0.6144 0.4732 0.5656 0.064 Uiso 1 1 calc R U . . .
C16 C 0.59984(17) 0.3631(4) 0.6423(4) 0.0875(14) Uani 1 1 d . . . . .
H16A H 0.6012 0.3893 0.7122 0.131 Uiso 1 1 calc R U . . .
H16B H 0.6240 0.3345 0.6263 0.131 Uiso 1 1 calc R U . . .
H16C H 0.5793 0.3202 0.6406 0.131 Uiso 1 1 calc R U . . .
C17 C 0.59143(18) 0.3964(4) 0.4521(4) 0.0926(15) Uani 1 1 d . . . . .
H17A H 0.5747 0.3455 0.4498 0.139 Uiso 1 1 calc R U . . .
H17B H 0.6172 0.3793 0.4313 0.139 Uiso 1 1 calc R U . . .
H17C H 0.5819 0.4409 0.4039 0.139 Uiso 1 1 calc R U . . .
C18 C 0.71894(7) 0.6184(2) 0.6252(2) 0.0388(6) Uani 1 1 d . . . . .
C19 C 0.73123(9) 0.5383(2) 0.5850(3) 0.0507(7) Uani 1 1 d . . . . .
C20 C 0.76766(11) 0.5331(2) 0.5421(3) 0.0606(9) Uani 1 1 d . . . . .
H20A H 0.7766 0.4790 0.5160 0.073 Uiso 1 1 calc R U . . .
C21 C 0.79096(9) 0.6052(3) 0.5370(3) 0.0589(9) Uani 1 1 d . . . . .
H21A H 0.8157 0.6006 0.5081 0.071 Uiso 1 1 calc R U . . .
C22 C 0.77812(8) 0.6828(2) 0.5738(3) 0.0527(7) Uani 1 1 d . . . . .
H22A H 0.7942 0.7323 0.5694 0.063 Uiso 1 1 calc R U . . .
C23 C 0.74200(8) 0.6919(2) 0.6179(2) 0.0427(6) Uani 1 1 d . . . . .
C24 C 0.70640(12) 0.4574(2) 0.5872(5) 0.0763(13) Uani 1 1 d . . . . .
H24A H 0.6799 0.4762 0.6043 0.092 Uiso 1 1 calc R U . . .
C25 C 0.7195(2) 0.3956(3) 0.6738(6) 0.114(2) Uani 1 1 d . . . . .
H25A H 0.7466 0.3832 0.6652 0.171 Uiso 1 1 calc R U . . .
H25B H 0.7051 0.3413 0.6694 0.171 Uiso 1 1 calc R U . . .
H25C H 0.7152 0.4226 0.7422 0.171 Uiso 1 1 calc R U . . .
C26 C 0.70530(19) 0.4122(3) 0.4828(7) 0.1028(19) Uani 1 1 d . . . . .
H26A H 0.6977 0.4536 0.4285 0.154 Uiso 1 1 calc R U . . .
H26B H 0.6870 0.3644 0.4855 0.154 Uiso 1 1 calc R U . . .
H26C H 0.7306 0.3891 0.4665 0.154 Uiso 1 1 calc R U . . .
C27 C 0.72895(9) 0.7802(2) 0.6565(3) 0.0506(7) Uani 1 1 d . . . . .
H27A H 0.7041 0.7718 0.6930 0.061 Uiso 1 1 calc R U . . .
C28 C 0.72226(11) 0.8417(2) 0.5656(3) 0.0623(9) Uani 1 1 d . . . . .
H28A H 0.7463 0.8522 0.5291 0.093 Uiso 1 1 calc R U . . .
H28B H 0.7122 0.8968 0.5920 0.093 Uiso 1 1 calc R U . . .
H28C H 0.7040 0.8157 0.5170 0.093 Uiso 1 1 calc R U . . .
C29 C 0.75661(13) 0.8206(3) 0.7353(4) 0.0757(10) Uani 1 1 d . . . . .
H29A H 0.7617 0.7790 0.7916 0.114 Uiso 1 1 calc R U . . .
H29B H 0.7454 0.8734 0.7649 0.114 Uiso 1 1 calc R U . . .
H29C H 0.7804 0.8353 0.6998 0.114 Uiso 1 1 calc R U . . .
N31 N 0.60440(6) 0.96336(14) 0.56415(17) 0.0334(4) Uani 1 1 d . . . . .
C31 C 0.57309(8) 1.01183(17) 0.5706(2) 0.0388(5) Uani 1 1 d . . . . .
C32 C 0.53908(8) 0.9924(2) 0.5182(3) 0.0448(6) Uani 1 1 d . . . . .
H32A H 0.5172 1.0208 0.5449 0.054 Uiso 1 1 calc R U . . .
N33 N 0.55854(6) 0.88405(15) 0.39269(18) 0.0363(5) Uani 1 1 d . . . . .
C33 C 0.53257(8) 0.9380(2) 0.4333(3) 0.0439(6) Uani 1 1 d . . . . .
C34 C 0.57293(10) 1.0951(2) 0.6340(3) 0.0539(7) Uani 1 1 d . . . . .
H34A H 0.5862 1.0854 0.7005 0.081 Uiso 1 1 calc R U . . .
H34B H 0.5467 1.1126 0.6480 0.081 Uiso 1 1 calc R U . . .
H34C H 0.5859 1.1410 0.5946 0.081 Uiso 1 1 calc R U . . .
C35 C 0.49348(10) 0.9423(3) 0.3840(4) 0.0692(11) Uani 1 1 d . . . . .
H35A H 0.4956 0.9654 0.3128 0.104 Uiso 1 1 calc R U . . .
H35B H 0.4771 0.9804 0.4258 0.104 Uiso 1 1 calc R U . . .
H35C H 0.4824 0.8839 0.3815 0.104 Uiso 1 1 calc R U . . .
C36 C 0.63706(7) 0.99164(18) 0.6234(2) 0.0398(6) Uani 1 1 d . . . . .
C37 C 0.64301(7) 0.9558(2) 0.7238(3) 0.0456(6) Uani 1 1 d . . . . .
C38 C 0.67389(9) 0.9862(3) 0.7820(3) 0.0644(10) Uani 1 1 d . . . . .
H38A H 0.6782 0.9637 0.8503 0.077 Uiso 1 1 calc R U . . .
C39 C 0.69807(11) 1.0477(3) 0.7426(4) 0.0778(13) Uani 1 1 d . . . . .
H39A H 0.7185 1.0685 0.7843 0.093 Uiso 1 1 calc R U . . .
C40 C 0.69307(10) 1.0794(3) 0.6434(5) 0.0720(12) Uani 1 1 d . . . . .
H40A H 0.7106 1.1207 0.6167 0.086 Uiso 1 1 calc R U . . .
C41 C 0.66230(9) 1.0519(2) 0.5795(3) 0.0522(8) Uani 1 1 d . . . . .
C42 C 0.61678(9) 0.8878(2) 0.7693(2) 0.0480(7) Uani 1 1 d . . . . .
H42A H 0.6077 0.8519 0.7091 0.058 Uiso 1 1 calc R U . . .
C43 C 0.63517(13) 0.8250(3) 0.8465(4) 0.0763(12) Uani 1 1 d . . . . .
H43A H 0.6582 0.8002 0.8152 0.114 Uiso 1 1 calc R U . . .
H43B H 0.6173 0.7781 0.8631 0.114 Uiso 1 1 calc R U . . .
H43C H 0.6419 0.8561 0.9108 0.114 Uiso 1 1 calc R U . . .
C44 C 0.58181(11) 0.9268(3) 0.8186(3) 0.0601(8) Uani 1 1 d . . . . .
H44A H 0.5894 0.9699 0.8711 0.090 Uiso 1 1 calc R U . . .
H44B H 0.5669 0.8809 0.8522 0.090 Uiso 1 1 calc R U . . .
H44C H 0.5664 0.9550 0.7644 0.090 Uiso 1 1 calc R U . . .
C45 C 0.65831(11) 1.0827(2) 0.4684(4) 0.0635(9) Uani 1 1 d . . . . .
H45A H 0.6322 1.0677 0.4437 0.076 Uiso 1 1 calc R U . . .
C46 C 0.6634(3) 1.1813(3) 0.4587(7) 0.122(3) Uani 1 1 d . . . . .
H46A H 0.6470 1.2106 0.5096 0.183 Uiso 1 1 calc R U . . .
H46B H 0.6565 1.1998 0.3878 0.183 Uiso 1 1 calc R U . . .
H46C H 0.6900 1.1965 0.4725 0.183 Uiso 1 1 calc R U . . .
C47 C 0.68661(14) 1.0375(4) 0.3976(4) 0.0811(12) Uani 1 1 d . . . . .
H47A H 0.7123 1.0445 0.4262 0.122 Uiso 1 1 calc R U . . .
H47B H 0.6855 1.0631 0.3275 0.122 Uiso 1 1 calc R U . . .
H47C H 0.6804 0.9755 0.3935 0.122 Uiso 1 1 calc R U . . .
C48 C 0.55238(8) 0.8534(2) 0.2875(2) 0.0419(6) Uani 1 1 d . . . . .
C49 C 0.56663(11) 0.9039(2) 0.2050(3) 0.0544(8) Uani 1 1 d . . . . .
C50 C 0.56047(14) 0.8753(3) 0.1032(3) 0.0695(11) Uani 1 1 d . . . . .
H50A H 0.5695 0.9091 0.0462 0.083 Uiso 1 1 calc R U . . .
C51 C 0.54147(15) 0.7988(3) 0.0833(3) 0.0744(11) Uani 1 1 d . . . . .
H51A H 0.5374 0.7805 0.0132 0.089 Uiso 1 1 calc R U . . .
C52 C 0.52846(12) 0.7493(3) 0.1642(3) 0.0622(9) Uani 1 1 d . . . . .
H52A H 0.5156 0.6965 0.1496 0.075 Uiso 1 1 calc R U . . .
C53 C 0.53369(9) 0.7748(2) 0.2679(2) 0.0459(7) Uani 1 1 d . . . . .
C54 C 0.58782(14) 0.9887(3) 0.2241(3) 0.0705(10) Uani 1 1 d . . . . .
H54A H 0.5981 0.9861 0.2970 0.085 Uiso 1 1 calc R U . . .
C55 C 0.5615(2) 1.0661(3) 0.2191(6) 0.1024(18) Uani 1 1 d . . . . .
H55A H 0.5514 1.0719 0.1479 0.154 Uiso 1 1 calc R U . . .
H55B H 0.5755 1.1188 0.2377 0.154 Uiso 1 1 calc R U . . .
H55C H 0.5404 1.0578 0.2683 0.154 Uiso 1 1 calc R U . . .
C56 C 0.62177(17) 1.0016(4) 0.1508(5) 0.0970(17) Uani 1 1 d . . . . .
H56A H 0.6376 0.9493 0.1513 0.146 Uiso 1 1 calc R U . . .
H56B H 0.6368 1.0514 0.1747 0.146 Uiso 1 1 calc R U . . .
H56C H 0.6126 1.0125 0.0796 0.146 Uiso 1 1 calc R U . . .
C57 C 0.52087(10) 0.7162(2) 0.3561(3) 0.0513(7) Uani 1 1 d . . . . .
H57A H 0.5209 0.7508 0.4223 0.062 Uiso 1 1 calc R U . . .
C58 C 0.54823(13) 0.6415(3) 0.3691(3) 0.0713(11) Uani 1 1 d . . . . .
H58A H 0.5485 0.6064 0.3050 0.107 Uiso 1 1 calc R U . . .
H58B H 0.5402 0.6054 0.4282 0.107 Uiso 1 1 calc R U . . .
H58C H 0.5738 0.6642 0.3823 0.107 Uiso 1 1 calc R U . . .
C59 C 0.48071(13) 0.6808(4) 0.3392(4) 0.0822(13) Uani 1 1 d . . . . .
H59A H 0.4637 0.7285 0.3194 0.123 Uiso 1 1 calc R U . . .
H59B H 0.4716 0.6540 0.4041 0.123 Uiso 1 1 calc R U . . .
H59C H 0.4811 0.6372 0.2833 0.123 Uiso 1 1 calc R U . . .
C61 C 0.6575(2) 0.6015(8) 0.3492(5) 0.065(2) Uani 0.616(16) 1 d . U P A 1
H61A H 0.6549 0.5424 0.3289 0.078 Uiso 0.616(16) 1 calc R U P A 1
C61' C 0.6629(3) 0.6419(9) 0.3597(8) 0.045(2) Uiso 0.384(16) 1 d . U P A 2
O61 O 0.64929(7) 0.61556(16) 0.43962(16) 0.0475(5) Uani 1 1 d . . . . .
C62 C 0.65184(17) 0.7698(5) 0.2992(4) 0.0444(15) Uani 0.616(16) 1 d . U P A 1
C62' C 0.6621(4) 0.8039(10) 0.2860(9) 0.054(3) Uiso 0.384(16) 1 d . U P A 2
H62A H 0.6738 0.8504 0.2492 0.065 Uiso 0.384(16) 1 calc R U P A 2
O62 O 0.64172(6) 0.82607(15) 0.35595(17) 0.0472(5) Uani 1 1 d . . . . .
C63 C 0.69000(12) 0.7470(3) 0.1106(3) 0.0612(9) Uani 1 1 d . . . . .
O63 O 0.69825(12) 0.7877(3) 0.0402(3) 0.1001(13) Uani 1 1 d . . . . .
C64 C 0.69898(11) 0.5792(3) 0.1739(3) 0.0634(9) Uani 1 1 d . . . . .
O64 O 0.71187(10) 0.5186(2) 0.1383(4) 0.1019(13) Uani 1 1 d . . . . .
C65 C 0.72260(12) 0.7111(3) 0.2981(3) 0.0595(9) Uani 1 1 d . . . . .
O65 O 0.75038(11) 0.7314(3) 0.3367(3) 0.0857(9) Uani 1 1 d . . . . .
C66 C 0.62967(12) 0.6504(3) 0.1656(3) 0.0681(10) Uani 1 1 d . . . . .
O66 O 0.60241(10) 0.6282(3) 0.1248(4) 0.1000(12) Uani 1 1 d . . . . .
C70 C 0.3823(4) 0.6275(11) 0.6648(13) 0.132(5) Uani 0.535(11) 1 d D U P B 2
H70A H 0.3833 0.5644 0.6555 0.199 Uiso 0.535(11) 1 calc R U P B 2
H70B H 0.3613 0.6424 0.7118 0.199 Uiso 0.535(11) 1 calc R U P B 2
H70C H 0.4062 0.6478 0.6953 0.199 Uiso 0.535(11) 1 calc R U P B 2
C71 C 0.3764(2) 0.6693(5) 0.5636(7) 0.093(3) Uani 0.535(11) 1 d DG . P B 2
C72 C 0.3946(2) 0.7476(5) 0.5426(8) 0.101(5) Uani 0.535(11) 1 d DG U P B 2
H72A H 0.4118 0.7715 0.5921 0.121 Uiso 0.535(11) 1 calc R U P B 2
C73 C 0.3875(3) 0.7909(6) 0.4491(9) 0.144(7) Uani 0.535(11) 1 d G . P B 2
H73A H 0.3999 0.8444 0.4347 0.173 Uiso 0.535(11) 1 calc R U P B 2
C74 C 0.3624(3) 0.7559(8) 0.3766(7) 0.142(6) Uani 0.535(11) 1 d G U P B 2
H74A H 0.3576 0.7856 0.3127 0.170 Uiso 0.535(11) 1 calc R U P B 2
C75 C 0.3443(3) 0.6776(8) 0.3976(7) 0.126(5) Uani 0.535(11) 1 d G U P B 2
H75A H 0.3271 0.6537 0.3480 0.151 Uiso 0.535(11) 1 calc R U P B 2
C76 C 0.3513(2) 0.6343(5) 0.4911(8) 0.115(5) Uani 0.535(11) 1 d DG U P B 2
H76A H 0.3389 0.5808 0.5054 0.138 Uiso 0.535(11) 1 calc R U P B 2
C70' C 0.3771(6) 0.7965(12) 0.3705(15) 0.121(6) Uiso 0.465(11) 1 d D U P B 1
H70D H 0.3614 0.7776 0.3114 0.181 Uiso 0.465(11) 1 calc R U P B 1
H70E H 0.4037 0.8009 0.3480 0.181 Uiso 0.465(11) 1 calc R U P B 1
H70F H 0.3684 0.8534 0.3950 0.181 Uiso 0.465(11) 1 calc R U P B 1
C71' C 0.3741(3) 0.7332(5) 0.4558(6) 0.073(3) Uiso 0.465(11) 1 d DG . P B 1
C72' C 0.3550(3) 0.6549(6) 0.4434(7) 0.111(5) Uiso 0.465(11) 1 d DG U P B 1
H72B H 0.3435 0.6411 0.3783 0.133 Uiso 0.465(11) 1 calc R U P B 1
C73' C 0.3527(4) 0.5967(6) 0.5264(9) 0.129(6) Uiso 0.465(11) 1 d G U P B 1
H73B H 0.3396 0.5432 0.5180 0.155 Uiso 0.465(11) 1 calc R U P B 1
C74' C 0.3696(3) 0.6169(6) 0.6218(7) 0.112(5) Uiso 0.465(11) 1 d G U P B 1
H74B H 0.3680 0.5771 0.6785 0.134 Uiso 0.465(11) 1 calc R U P B 1
C75' C 0.3887(3) 0.6952(7) 0.6341(6) 0.100(4) Uiso 0.465(11) 1 d G . P B 1
H75B H 0.4002 0.7090 0.6993 0.120 Uiso 0.465(11) 1 calc R U P B 1
C76' C 0.3910(3) 0.7534(6) 0.5511(7) 0.115(7) Uiso 0.465(11) 1 d DG U P B 1
H76B H 0.4040 0.8069 0.5596 0.138 Uiso 0.465(11) 1 calc R U P B 1

loop_
_atom_site_aniso_label
_atom_site_aniso_U_11
_atom_site_aniso_U_22
_atom_site_aniso_U_33
_atom_site_aniso_U_23
_atom_site_aniso_U_13
_atom_site_aniso_U_12
Cr1 0.0577(3) 0.0495(3) 0.03042(19) 0.0008(2) 0.0090(2) 0.0125(2)
Mg1 0.0342(4) 0.0375(4) 0.0297(4) 0.0068(3) -0.0015(3) -0.0032(3)
Mg2 0.0310(3) 0.0317(4) 0.0343(4) -0.0043(3) -0.0048(3) 0.0035(3)
N1 0.0357(10) 0.0391(11) 0.0312(10) 0.0040(9) -0.0009(8) -0.0077(9)
C1 0.0399(12) 0.0451(14) 0.0305(12) 0.0048(11) 0.0022(11) -0.0030(11)
C2 0.0409(13) 0.0555(16) 0.0266(11) 0.0066(11) -0.0008(10) -0.0027(12)
C3 0.0364(12) 0.0478(15) 0.0335(12) 0.0055(11) -0.0020(10) 0.0016(11)
N3 0.0325(9) 0.0385(11) 0.0333(10) 0.0027(9) 0.0022(8) 0.0029(9)
C4 0.0464(15) 0.073(2) 0.0384(14) 0.0167(14) 0.0018(12) -0.0117(15)
C5 0.0398(15) 0.095(3) 0.0463(16) 0.0158(18) -0.0049(13) 0.0025(17)
C6 0.0401(12) 0.0457(14) 0.0318(11) 0.0079(11) -0.0013(10) -0.0123(11)
C7 0.0381(12) 0.0551(16) 0.0370(13) 0.0057(12) -0.0028(10) -0.0104(12)
C8 0.0394(13) 0.069(2) 0.0504(16) 0.0062(16) -0.0060(12) -0.0128(15)
C9 0.0532(17) 0.072(2) 0.0567(18) 0.0084(18) -0.0147(15) -0.0286(17)
C10 0.0673(19) 0.0501(16) 0.0481(16) 0.0045(14) -0.0092(14) -0.0246(16)
C11 0.0586(16) 0.0420(14) 0.0374(13) 0.0058(12) -0.0039(13) -0.0136(13)
C12 0.0373(12) 0.0553(15) 0.0373(13) 0.0001(13) -0.0002(11) -0.0019(11)
C13 0.0512(15) 0.0583(18) 0.0508(17) 0.0011(15) -0.0024(14) -0.0023(15)
C14 0.0583(19) 0.092(3) 0.0463(17) -0.0019(18) 0.0121(15) -0.002(2)
C15 0.0649(18) 0.0411(14) 0.0544(18) -0.0032(14) 0.0051(15) -0.0090(14)
C16 0.105(3) 0.088(3) 0.069(3) 0.021(2) 0.016(3) 0.026(3)
C17 0.108(4) 0.109(4) 0.061(2) -0.021(3) -0.003(2) 0.021(3)
C18 0.0334(12) 0.0479(15) 0.0350(12) 0.0063(11) 0.0017(10) 0.0056(11)
C19 0.0455(14) 0.0467(15) 0.0600(17) 0.0042(15) 0.0116(14) 0.0098(13)
C20 0.0576(18) 0.0538(18) 0.071(2) 0.0055(17) 0.0193(17) 0.0186(16)
C21 0.0418(14) 0.073(2) 0.062(2) 0.0104(18) 0.0165(15) 0.0115(16)
C22 0.0382(13) 0.0626(18) 0.0572(17) 0.0041(16) 0.0072(13) -0.0035(13)
C23 0.0348(12) 0.0523(16) 0.0411(13) 0.0008(12) 0.0010(10) 0.0018(12)
C24 0.067(2) 0.0406(16) 0.121(4) -0.002(2) 0.035(3) 0.0067(16)
C25 0.151(6) 0.066(3) 0.124(5) 0.026(3) 0.057(5) -0.002(3)
C26 0.111(4) 0.058(2) 0.139(6) -0.023(3) 0.014(4) -0.007(3)
C27 0.0414(13) 0.0524(17) 0.0579(18) -0.0113(15) 0.0057(13) -0.0066(13)
C28 0.0616(18) 0.0530(17) 0.072(2) -0.0085(17) -0.0023(17) 0.0115(16)
C29 0.078(2) 0.075(2) 0.074(2) -0.018(2) -0.016(2) -0.011(2)
N31 0.0294(9) 0.0324(10) 0.0384(11) -0.0054(9) 0.0011(8) 0.0009(8)
C31 0.0385(12) 0.0360(12) 0.0420(13) -0.0024(11) 0.0057(11) 0.0056(11)
C32 0.0348(12) 0.0477(15) 0.0517(15) -0.0023(13) 0.0007(11) 0.0144(12)
N33 0.0353(10) 0.0386(11) 0.0349(10) 0.0017(9) -0.0066(9) 0.0031(9)
C33 0.0355(12) 0.0472(15) 0.0488(14) 0.0017(12) -0.0076(11) 0.0099(12)
C34 0.0546(16) 0.0430(15) 0.0642(19) -0.0160(15) 0.0072(15) 0.0114(14)
C35 0.0425(16) 0.086(3) 0.079(2) -0.014(2) -0.0195(17) 0.0204(18)
C36 0.0311(11) 0.0379(13) 0.0504(14) -0.0156(12) 0.0045(11) -0.0004(11)
C37 0.0341(11) 0.0589(16) 0.0438(14) -0.0200(14) -0.0007(11) 0.0047(12)
C38 0.0427(15) 0.093(3) 0.0574(19) -0.032(2) -0.0082(14) 0.0005(18)
C39 0.0505(18) 0.098(3) 0.085(3) -0.038(3) -0.0086(19) -0.016(2)
C40 0.0454(16) 0.061(2) 0.109(4) -0.027(2) 0.013(2) -0.0180(16)
C41 0.0402(13) 0.0406(14) 0.076(2) -0.0163(16) 0.0129(15) -0.0070(12)
C42 0.0486(15) 0.0591(18) 0.0362(12) -0.0066(13) 0.0014(12) 0.0060(14)
C43 0.067(2) 0.085(3) 0.077(3) 0.010(2) 0.004(2) 0.026(2)
C44 0.0571(18) 0.074(2) 0.0497(17) 0.0016(16) 0.0073(15) 0.0105(18)
C45 0.0557(17) 0.0419(15) 0.093(3) 0.0025(18) 0.023(2) -0.0088(15)
C46 0.182(7) 0.056(2) 0.128(6) 0.013(3) 0.047(5) -0.005(4)
C47 0.071(2) 0.090(3) 0.083(3) -0.007(3) 0.022(2) 0.000(2)
C48 0.0412(13) 0.0495(15) 0.0350(13) 0.0042(12) -0.0110(11) 0.0040(12)
C49 0.0679(19) 0.0532(17) 0.0421(16) 0.0116(13) -0.0104(14) 0.0004(16)
C50 0.100(3) 0.074(2) 0.0349(16) 0.0176(16) -0.0108(16) -0.009(2)
C51 0.109(3) 0.080(2) 0.0348(15) 0.0017(17) -0.0216(19) -0.006(2)
C52 0.077(2) 0.066(2) 0.0427(16) -0.0014(16) -0.0189(16) -0.0121(19)
C53 0.0511(15) 0.0509(16) 0.0358(13) -0.0008(12) -0.0131(12) -0.0011(14)
C54 0.100(3) 0.0594(19) 0.0522(18) 0.0163(18) -0.009(2) -0.013(2)
C55 0.145(5) 0.056(2) 0.107(4) 0.011(3) 0.007(4) -0.004(3)
C56 0.105(4) 0.093(3) 0.093(4) 0.026(3) 0.005(3) -0.034(3)
C57 0.0538(16) 0.0600(18) 0.0400(14) -0.0003(14) -0.0052(13) -0.0154(15)
C58 0.076(2) 0.079(3) 0.060(2) 0.029(2) -0.0003(18) -0.003(2)
C59 0.063(2) 0.107(4) 0.077(3) 0.001(3) -0.007(2) -0.029(2)
C61 0.083(4) 0.070(5) 0.043(3) 0.008(3) 0.009(3) -0.003(4)
O61 0.0583(12) 0.0541(12) 0.0301(9) -0.0019(8) 0.0058(8) 0.0049(10)
C62 0.044(2) 0.044(3) 0.045(2) 0.002(2) 0.011(2) -0.011(3)
O62 0.0470(10) 0.0534(12) 0.0413(10) -0.0058(9) 0.0092(9) 0.0073(9)
C63 0.074(2) 0.070(2) 0.0395(16) 0.0050(15) -0.0033(15) -0.0075(19)
O63 0.118(3) 0.129(3) 0.0536(17) 0.0356(19) -0.0129(17) -0.043(3)
C64 0.0581(18) 0.064(2) 0.068(2) -0.0110(19) 0.0045(17) 0.0039(18)
O64 0.087(2) 0.081(2) 0.137(3) -0.050(2) -0.004(2) 0.0284(19)
C65 0.076(2) 0.063(2) 0.0395(15) -0.0051(15) -0.0036(16) 0.0211(18)
O65 0.091(2) 0.099(2) 0.0680(18) -0.0117(17) -0.0241(17) 0.0151(19)
C66 0.064(2) 0.087(3) 0.0528(19) -0.0037(19) 0.0107(18) 0.012(2)
O66 0.0681(18) 0.141(3) 0.090(2) -0.021(3) -0.0047(18) -0.001(2)
C70 0.082(7) 0.173(13) 0.142(12) 0.018(11) -0.022(8) 0.002(8)
C71 0.070(5) 0.102(7) 0.106(8) -0.010(6) -0.001(5) -0.003(5)
C72 0.094(7) 0.085(7) 0.124(10) -0.046(7) 0.011(6) -0.032(5)
C73 0.136(13) 0.118(11) 0.18(2) -0.009(13) 0.038(13) 0.035(11)
C74 0.116(10) 0.174(14) 0.135(11) -0.049(12) 0.035(9) 0.044(11)
C75 0.104(8) 0.158(12) 0.115(10) -0.041(10) -0.002(8) 0.034(9)
C76 0.092(7) 0.108(8) 0.145(11) -0.071(9) -0.005(7) 0.023(6)

_geom_special_details            
; 
 All esds (except the esd in the dihedral angle between two l.s. planes) 
 are estimated using the full covariance matrix.  The cell esds are taken 
 into account individually in the estimation of esds in distances, angles 
 and torsion angles; correlations between esds in cell parameters are only 
 used when they are defined by crystal symmetry.  An approximate (isotropic) 
 treatment of cell esds is used for estimating esds involving l.s. planes. 
;

loop_
_geom_bond_atom_site_label_1
_geom_bond_atom_site_label_2
_geom_bond_distance
_geom_bond_site_symmetry_2
_geom_bond_publ_flag
Cr1 C61' 1.811(10) . ?
Cr1 C62 1.826(5) . ?
Cr1 C65 1.896(4) . ?
Cr1 C66 1.905(5) . ?
Cr1 C63 1.906(4) . ?
Cr1 C64 1.913(4) . ?
Cr1 C61 2.053(8) . ?
Cr1 C62' 2.069(12) . ?
Mg1 O61 2.000(2) . ?
Mg1 N3 2.028(2) . ?
Mg1 N1 2.048(2) . ?
Mg1 Mg2 3.5515(11) . ?
Mg2 O62 2.008(2) . ?
Mg2 N33 2.030(2) . ?
Mg2 N31 2.036(2) . ?
N1 C1 1.326(3) . ?
N1 C6 1.435(3) . ?
C1 C2 1.405(4) . ?
C1 C4 1.513(4) . ?
C2 C3 1.408(4) . ?
C3 N3 1.331(4) . ?
C3 C5 1.509(4) . ?
N3 C18 1.442(3) . ?
C6 C7 1.409(5) . ?
C6 C11 1.409(4) . ?
C7 C8 1.399(4) . ?
C7 C12 1.520(5) . ?
C8 C9 1.378(6) . ?
C9 C10 1.369(6) . ?
C10 C11 1.396(5) . ?
C11 C15 1.521(5) . ?
C12 C13 1.518(5) . ?
C12 C14 1.534(5) . ?
C15 C16 1.501(6) . ?
C15 C17 1.518(6) . ?
C18 C23 1.395(4) . ?
C18 C19 1.403(5) . ?
C19 C20 1.397(5) . ?
C19 C24 1.522(5) . ?
C20 C21 1.382(6) . ?
C21 C22 1.361(6) . ?
C22 C23 1.398(4) . ?
C23 C27 1.517(5) . ?
C24 C26 1.505(9) . ?
C24 C25 1.530(9) . ?
C27 C28 1.516(6) . ?
C27 C29 1.533(5) . ?
N31 C31 1.334(3) . ?
N31 C36 1.444(4) . ?
C31 C32 1.404(4) . ?
C31 C34 1.516(4) . ?
C32 C33 1.390(5) . ?
N33 C33 1.340(4) . ?
N33 C48 1.441(4) . ?
C33 C35 1.515(4) . ?
C36 C41 1.402(4) . ?
C36 C37 1.411(5) . ?
C37 C38 1.398(4) . ?
C37 C42 1.512(5) . ?
C38 C39 1.370(7) . ?
C39 C40 1.368(8) . ?
C40 C41 1.421(6) . ?
C41 C45 1.503(7) . ?
C42 C44 1.508(5) . ?
C42 C43 1.525(6) . ?
C45 C47 1.516(6) . ?
C45 C46 1.533(6) . ?
C48 C53 1.400(5) . ?
C48 C49 1.402(5) . ?
C49 C50 1.390(5) . ?
C49 C54 1.523(6) . ?
C50 C51 1.378(6) . ?
C51 C52 1.362(6) . ?
C52 C53 1.394(5) . ?
C53 C57 1.512(5) . ?
C54 C55 1.511(7) . ?
C54 C56 1.532(8) . ?
C57 C58 1.509(6) . ?
C57 C59 1.531(5) . ?
C61 O61 1.211(8) . ?
C61' O61 1.199(10) . ?
C62 O62 1.184(6) . ?
C62' O62 1.196(12) . ?
C63 O63 1.133(5) . ?
C64 O64 1.132(5) . ?
C65 O65 1.140(6) . ?
C66 O66 1.144(6) . ?
C70 C71 1.459(16) . ?
C71 C72 1.3900 . ?
C71 C76 1.3900 . ?
C72 C73 1.3900 . ?
C73 C74 1.3900 . ?
C74 C75 1.3900 . ?
C75 C76 1.3900 . ?
C70' C71' 1.466(17) . ?
C71' C72' 1.3900 . ?
C71' C76' 1.3900 . ?
C72' C73' 1.3900 . ?
C73' C74' 1.3900 . ?
C74' C75' 1.3900 . ?
C75' C76' 1.3900 . ?

loop_
_geom_angle_atom_site_label_1
_geom_angle_atom_site_label_2
_geom_angle_atom_site_label_3
_geom_angle
_geom_angle_site_symmetry_1
_geom_angle_site_symmetry_3
_geom_angle_publ_flag
C61' Cr1 C65 84.1(4) . . ?
C62 Cr1 C65 90.8(2) . . ?
C61' Cr1 C66 95.3(4) . . ?
C62 Cr1 C66 89.5(2) . . ?
C65 Cr1 C66 179.2(2) . . ?
C61' Cr1 C63 167.7(4) . . ?
C62 Cr1 C63 96.4(3) . . ?
C65 Cr1 C63 91.05(17) . . ?
C66 Cr1 C63 89.66(18) . . ?
C61' Cr1 C64 100.3(4) . . ?
C62 Cr1 C64 172.5(3) . . ?
C65 Cr1 C64 90.59(16) . . ?
C66 Cr1 C64 89.05(18) . . ?
C63 Cr1 C64 91.02(19) . . ?
C62 Cr1 C61 87.0(3) . . ?
C65 Cr1 C61 95.2(3) . . ?
C66 Cr1 C61 84.0(3) . . ?
C63 Cr1 C61 172.8(3) . . ?
C64 Cr1 C61 85.5(3) . . ?
C61' Cr1 C62' 86.5(5) . . ?
C65 Cr1 C62' 80.7(4) . . ?
C66 Cr1 C62' 99.8(4) . . ?
C63 Cr1 C62' 81.6(5) . . ?
C64 Cr1 C62' 168.4(5) . . ?
O61 Mg1 N3 103.51(10) . . ?
O61 Mg1 N1 126.52(10) . . ?
N3 Mg1 N1 94.70(10) . . ?
O61 Mg1 Mg2 87.47(7) . . ?
N3 Mg1 Mg2 129.80(7) . . ?
N1 Mg1 Mg2 117.73(7) . . ?
O62 Mg2 N33 100.22(10) . . ?
O62 Mg2 N31 128.49(10) . . ?
N33 Mg2 N31 94.38(9) . . ?
O62 Mg2 Mg1 86.14(7) . . ?
N33 Mg2 Mg1 129.51(7) . . ?
N31 Mg2 Mg1 120.41(7) . . ?
C1 N1 C6 118.1(2) . . ?
C1 N1 Mg1 120.19(19) . . ?
C6 N1 Mg1 121.69(17) . . ?
N1 C1 C2 124.4(2) . . ?
N1 C1 C4 120.9(3) . . ?
C2 C1 C4 114.6(2) . . ?
C1 C2 C3 130.2(2) . . ?
N3 C3 C2 123.8(3) . . ?
N3 C3 C5 120.6(3) . . ?
C2 C3 C5 115.6(3) . . ?
C3 N3 C18 117.1(2) . . ?
C3 N3 Mg1 120.66(19) . . ?
C18 N3 Mg1 122.19(18) . . ?
C7 C6 C11 120.6(3) . . ?
C7 C6 N1 120.9(3) . . ?
C11 C6 N1 118.5(3) . . ?
C8 C7 C6 118.0(3) . . ?
C8 C7 C12 118.8(3) . . ?
C6 C7 C12 123.1(2) . . ?
C9 C8 C7 121.6(3) . . ?
C10 C9 C8 119.8(3) . . ?
C9 C10 C11 121.4(3) . . ?
C10 C11 C6 118.5(3) . . ?
C10 C11 C15 120.2(3) . . ?
C6 C11 C15 121.3(3) . . ?
C13 C12 C7 111.1(3) . . ?
C13 C12 C14 108.9(3) . . ?
C7 C12 C14 112.9(3) . . ?
C16 C15 C17 111.8(4) . . ?
C16 C15 C11 111.9(3) . . ?
C17 C15 C11 113.7(4) . . ?
C23 C18 C19 120.5(3) . . ?
C23 C18 N3 121.1(3) . . ?
C19 C18 N3 118.3(3) . . ?
C20 C19 C18 118.5(3) . . ?
C20 C19 C24 119.2(3) . . ?
C18 C19 C24 122.3(3) . . ?
C21 C20 C19 121.2(3) . . ?
C22 C21 C20 119.4(3) . . ?
C21 C22 C23 122.0(3) . . ?
C18 C23 C22 118.4(3) . . ?
C18 C23 C27 121.9(2) . . ?
C22 C23 C27 119.7(3) . . ?
C26 C24 C19 112.2(4) . . ?
C26 C24 C25 111.1(4) . . ?
C19 C24 C25 110.4(5) . . ?
C28 C27 C23 111.0(3) . . ?
C28 C27 C29 110.4(3) . . ?
C23 C27 C29 112.6(3) . . ?
C31 N31 C36 117.2(2) . . ?
C31 N31 Mg2 121.50(18) . . ?
C36 N31 Mg2 121.26(16) . . ?
N31 C31 C32 123.8(3) . . ?
N31 C31 C34 120.6(3) . . ?
C32 C31 C34 115.6(3) . . ?
C33 C32 C31 129.9(3) . . ?
C33 N33 C48 117.5(2) . . ?
C33 N33 Mg2 120.43(19) . . ?
C48 N33 Mg2 121.96(18) . . ?
N33 C33 C32 124.3(2) . . ?
N33 C33 C35 119.1(3) . . ?
C32 C33 C35 116.6(3) . . ?
C41 C36 C37 121.9(3) . . ?
C41 C36 N31 119.6(3) . . ?
C37 C36 N31 118.5(2) . . ?
C38 C37 C36 117.9(3) . . ?
C38 C37 C42 120.2(3) . . ?
C36 C37 C42 122.0(3) . . ?
C39 C38 C37 121.3(4) . . ?
C40 C39 C38 120.4(3) . . ?
C39 C40 C41 121.6(4) . . ?
C36 C41 C40 116.8(4) . . ?
C36 C41 C45 121.8(3) . . ?
C40 C41 C45 121.3(3) . . ?
C44 C42 C37 112.6(3) . . ?
C44 C42 C43 109.3(3) . . ?
C37 C42 C43 115.3(3) . . ?
C41 C45 C47 110.9(4) . . ?
C41 C45 C46 112.2(5) . . ?
C47 C45 C46 109.2(4) . . ?
C53 C48 C49 120.9(3) . . ?
C53 C48 N33 121.4(3) . . ?
C49 C48 N33 117.7(3) . . ?
C50 C49 C48 118.1(3) . . ?
C50 C49 C54 119.8(3) . . ?
C48 C49 C54 122.0(3) . . ?
C51 C50 C49 121.2(4) . . ?
C52 C51 C50 120.1(3) . . ?
C51 C52 C53 121.3(4) . . ?
C52 C53 C48 118.4(3) . . ?
C52 C53 C57 120.1(3) . . ?
C48 C53 C57 121.5(3) . . ?
C55 C54 C49 111.6(4) . . ?
C55 C54 C56 110.5(4) . . ?
C49 C54 C56 113.3(4) . . ?
C58 C57 C53 110.2(3) . . ?
C58 C57 C59 109.5(4) . . ?
C53 C57 C59 112.5(3) . . ?
O61 C61 Cr1 132.0(9) . . ?
O61 C61' Cr1 171.3(8) . . ?
C61' O61 Mg1 142.3(7) . . ?
C61 O61 Mg1 173.6(6) . . ?
O62 C62 Cr1 167.4(5) . . ?
O62 C62' Cr1 131.0(13) . . ?
C62 O62 Mg2 143.7(4) . . ?
C62' O62 Mg2 175.8(9) . . ?
O63 C63 Cr1 178.3(4) . . ?
O64 C64 Cr1 178.6(4) . . ?
O65 C65 Cr1 177.9(4) . . ?
O66 C66 Cr1 177.0(4) . . ?
C72 C71 C76 120.0 . . ?
C72 C71 C70 119.2(7) . . ?
C76 C71 C70 120.7(7) . . ?
C71 C72 C73 120.0 . . ?
C74 C73 C72 120.0 . . ?
C73 C74 C75 120.0 . . ?
C74 C75 C76 120.0 . . ?
C75 C76 C71 120.0 . . ?
C72' C71' C76' 120.0 . . ?
C72' C71' C70' 121.8(7) . . ?
C76' C71' C70' 118.2(7) . . ?
C73' C72' C71' 120.0 . . ?
C72' C73' C74' 120.0 . . ?
C73' C74' C75' 120.0 . . ?
C76' C75' C74' 120.0 . . ?
C75' C76' C71' 120.0 . . ?

_refine_diff_density_max         0.240
_refine_diff_density_min         -0.259
_refine_diff_density_rms         0.036

_shelx_res_file                  
; 
  
    MRC1605.res created by SHELXL-2014/7 
  
TITL MRC1605 in Pna2(1) 
REM Pna2(1) (#33, found as P2(1)cn in -cba setting) 
REM OLE212 
CELL 1.54184  35.218812  15.391399  12.774625  90.0000  90.0000  90.0000 
ZERR    4.00   0.000362   0.000164   0.000111   0.0000   0.0000   0.0000 
LATT -1 
SYMM -x,-y, z+1/2 
SYMM  x+1/2,-y+1/2, z 
SYMM -x+1/2, y+1/2, z+1/2 
SFAC C H Cr Mg N O 
UNIT 284 368 4 8 16 24 
TEMP -100 
  
L.S. 6 
FMAP 2 
PLAN 10 
  
ACTA 
  
REM 'C64 H84 Cr Mg2 N4 O6, C7 H8' 
REM C71 H92 Cr Mg2 N4 O6 
  
SIMU 0.01 0.01 1 C61  C61' 
SIMU 0.01 0.01 1 C62  C62' 
REM Modelled as mixed CO/CHO species, so disorders at C61 and C62 linked 
  
SADI C70  C71  C70' C71' 
SADI C70  C72  C70  C76  C70' C72' C70' C76' 
SIMU 0.02 0.02 1 C70 > C76' 
  
RTAB MgH MG1 H1 
RTAB MgH MG2 H1 
RTAB MHM MG1 H1 MG2 
  
WGHT    0.053600    0.538200 
FVAR       3.42111   0.53492   0.61582 
CR1   3    0.676261    0.681525    0.231428    11.00000    0.05771    0.04949 = 
         0.03042    0.00083    0.00903    0.01251 
MG1   4    0.634917    0.652725    0.584295    11.00000    0.03416    0.03745 = 
         0.02972    0.00681   -0.00153   -0.00323 
MG2   4    0.606246    0.854211    0.474245    11.00000    0.03101    0.03174 = 
         0.03425   -0.00426   -0.00480    0.00348 
H1    2    0.615880    0.768647    0.548511    11.00000    0.04898 
N1    5    0.597683    0.591005    0.682411    11.00000    0.03571    0.03908 = 
         0.03119    0.00396   -0.00086   -0.00767 
C1    1    0.607175    0.575790    0.781134    11.00000    0.03986    0.04506 = 
         0.03045    0.00480    0.00220   -0.00302 
C2    1    0.643609    0.589264    0.822883    11.00000    0.04094    0.05546 = 
         0.02658    0.00661   -0.00081   -0.00274 
AFIX  43 
H2A   2    0.644985    0.587284    0.897114    11.00000   -1.20000 
AFIX   0 
C3    1    0.678414    0.605240    0.772124    11.00000    0.03643    0.04781 = 
         0.03345    0.00547   -0.00204    0.00165 
N3    5    0.681511    0.623307    0.670571    11.00000    0.03251    0.03847 = 
         0.03330    0.00266    0.00218    0.00290 
C4    1    0.578589    0.539253    0.857783    11.00000    0.04638    0.07254 = 
         0.03841    0.01666    0.00176   -0.01171 
AFIX 137 
H4A   2    0.562005    0.586031    0.882650    11.00000   -1.50000 
H4B   2    0.591985    0.513406    0.917378    11.00000   -1.50000 
H4C   2    0.563260    0.494654    0.822976    11.00000   -1.50000 
AFIX   0 
C5    1    0.713259    0.600228    0.840532    11.00000    0.03979    0.09476 = 
         0.04627    0.01585   -0.00490    0.00254 
AFIX 137 
H5A   2    0.723729    0.658655    0.850353    11.00000   -1.50000 
H5B   2    0.732310    0.563110    0.806969    11.00000   -1.50000 
H5C   2    0.706374    0.575663    0.908714    11.00000   -1.50000 
AFIX   0 
C6    1    0.560711    0.564281    0.647800    11.00000    0.04009    0.04570 = 
         0.03184    0.00785   -0.00130   -0.01233 
C7    1    0.528441    0.615511    0.668587    11.00000    0.03808    0.05515 = 
         0.03695    0.00569   -0.00284   -0.01035 
C8    1    0.493164    0.585123    0.634023    11.00000    0.03939    0.06875 = 
         0.05039    0.00622   -0.00601   -0.01277 
AFIX  43 
H8A   2    0.471103    0.618994    0.646894    11.00000   -1.20000 
AFIX   0 
C9    1    0.489665    0.507203    0.581738    11.00000    0.05320    0.07185 = 
         0.05673    0.00845   -0.01470   -0.02861 
AFIX  43 
H9A   2    0.465309    0.486843    0.561243    11.00000   -1.20000 
AFIX   0 
C10   1    0.521378    0.459224    0.559416    11.00000    0.06731    0.05007 = 
         0.04813    0.00445   -0.00923   -0.02463 
AFIX  43 
H10A  2    0.518767    0.406219    0.521997    11.00000   -1.20000 
AFIX   0 
C11   1    0.557464    0.486477    0.590430    11.00000    0.05862    0.04197 = 
         0.03740    0.00575   -0.00394   -0.01355 
C12   1    0.530423    0.703130    0.723181    11.00000    0.03733    0.05530 = 
         0.03732    0.00011   -0.00017   -0.00194 
AFIX  13 
H12A  2    0.556519    0.709831    0.752959    11.00000   -1.20000 
AFIX   0 
C13   1    0.523881    0.776887    0.646343    11.00000    0.05118    0.05834 = 
         0.05076    0.00111   -0.00241   -0.00231 
AFIX 137 
H13A  2    0.543106    0.774456    0.590960    11.00000   -1.50000 
H13B  2    0.525760    0.832576    0.683172    11.00000   -1.50000 
H13C  2    0.498555    0.771236    0.615303    11.00000   -1.50000 
AFIX   0 
C14   1    0.501876    0.711444    0.813305    11.00000    0.05834    0.09178 = 
         0.04626   -0.00189    0.01206   -0.00151 
AFIX 137 
H14A  2    0.475991    0.707227    0.785619    11.00000   -1.50000 
H14B  2    0.505227    0.767755    0.847898    11.00000   -1.50000 
H14C  2    0.506172    0.664663    0.863980    11.00000   -1.50000 
AFIX   0 
C15   1    0.592254    0.432664    0.562595    11.00000    0.06495    0.04114 = 
         0.05436   -0.00317    0.00512   -0.00903 
AFIX  13 
H15A  2    0.614415    0.473207    0.565583    11.00000   -1.20000 
AFIX   0 
C16   1    0.599841    0.363141    0.642313    11.00000    0.10547    0.08770 = 
         0.06919    0.02139    0.01567    0.02580 
AFIX 137 
H16A  2    0.601189    0.389303    0.712154    11.00000   -1.50000 
H16B  2    0.623999    0.334490    0.626260    11.00000   -1.50000 
H16C  2    0.579288    0.320244    0.640568    11.00000   -1.50000 
AFIX   0 
C17   1    0.591433    0.396369    0.452139    11.00000    0.10827    0.10902 = 
         0.06058   -0.02097   -0.00329    0.02121 
AFIX 137 
H17A  2    0.574705    0.345523    0.449829    11.00000   -1.50000 
H17B  2    0.617154    0.379291    0.431325    11.00000   -1.50000 
H17C  2    0.581910    0.440860    0.403947    11.00000   -1.50000 
AFIX   0 
C18   1    0.718938    0.618419    0.625174    11.00000    0.03341    0.04788 = 
         0.03497    0.00626    0.00168    0.00556 
C19   1    0.731229    0.538346    0.585028    11.00000    0.04548    0.04667 = 
         0.05998    0.00423    0.01156    0.00983 
C20   1    0.767656    0.533103    0.542136    11.00000    0.05758    0.05377 = 
         0.07051    0.00549    0.01930    0.01862 
AFIX  43 
H20A  2    0.776553    0.479014    0.516026    11.00000   -1.20000 
AFIX   0 
C21   1    0.790962    0.605177    0.537026    11.00000    0.04176    0.07315 = 
         0.06189    0.01042    0.01648    0.01146 
AFIX  43 
H21A  2    0.815730    0.600612    0.508089    11.00000   -1.20000 
AFIX   0 
C22   1    0.778116    0.682779    0.573822    11.00000    0.03815    0.06263 = 
         0.05724    0.00405    0.00721   -0.00354 
AFIX  43 
H22A  2    0.794166    0.732251    0.569399    11.00000   -1.20000 
AFIX   0 
C23   1    0.742002    0.691863    0.617942    11.00000    0.03477    0.05228 = 
         0.04111    0.00084    0.00099    0.00184 
C24   1    0.706399    0.457442    0.587216    11.00000    0.06735    0.04057 = 
         0.12085   -0.00168    0.03549    0.00667 
AFIX  13 
H24A  2    0.679932    0.476221    0.604288    11.00000   -1.20000 
AFIX   0 
C25   1    0.719491    0.395575    0.673773    11.00000    0.15130    0.06592 = 
         0.12443    0.02637    0.05734   -0.00170 
AFIX 137 
H25A  2    0.746607    0.383203    0.665154    11.00000   -1.50000 
H25B  2    0.705057    0.341260    0.669402    11.00000   -1.50000 
H25C  2    0.715193    0.422644    0.742191    11.00000   -1.50000 
AFIX   0 
C26   1    0.705304    0.412205    0.482840    11.00000    0.11091    0.05814 = 
         0.13928   -0.02349    0.01411   -0.00705 
AFIX 137 
H26A  2    0.697681    0.453645    0.428519    11.00000   -1.50000 
H26B  2    0.686965    0.364370    0.485541    11.00000   -1.50000 
H26C  2    0.730552    0.389139    0.466481    11.00000   -1.50000 
AFIX   0 
C27   1    0.728953    0.780174    0.656457    11.00000    0.04138    0.05245 = 
         0.05792   -0.01128    0.00570   -0.00660 
AFIX  13 
H27A  2    0.704109    0.771833    0.693001    11.00000   -1.20000 
AFIX   0 
C28   1    0.722261    0.841652    0.565619    11.00000    0.06164    0.05304 = 
         0.07211   -0.00851   -0.00227    0.01148 
AFIX 137 
H28A  2    0.746298    0.852201    0.529122    11.00000   -1.50000 
H28B  2    0.712180    0.896798    0.592040    11.00000   -1.50000 
H28C  2    0.703979    0.815706    0.516962    11.00000   -1.50000 
AFIX   0 
C29   1    0.756615    0.820636    0.735282    11.00000    0.07831    0.07460 = 
         0.07418   -0.01769   -0.01581   -0.01066 
AFIX 137 
H29A  2    0.761733    0.779006    0.791587    11.00000   -1.50000 
H29B  2    0.745364    0.873435    0.764884    11.00000   -1.50000 
H29C  2    0.780427    0.835328    0.699757    11.00000   -1.50000 
AFIX   0 
N31   5    0.604401    0.963362    0.564155    11.00000    0.02941    0.03241 = 
         0.03837   -0.00545    0.00112    0.00091 
C31   1    0.573085    1.011830    0.570577    11.00000    0.03847    0.03604 = 
         0.04201   -0.00242    0.00568    0.00558 
C32   1    0.539082    0.992406    0.518230    11.00000    0.03485    0.04770 = 
         0.05173   -0.00232    0.00070    0.01438 
AFIX  43 
H32A  2    0.517178    1.020804    0.544933    11.00000   -1.20000 
AFIX   0 
N33   5    0.558540    0.884051    0.392689    11.00000    0.03533    0.03858 = 
         0.03494    0.00171   -0.00660    0.00315 
C33   1    0.532571    0.937976    0.433310    11.00000    0.03553    0.04720 = 
         0.04884    0.00173   -0.00759    0.00992 
C34   1    0.572929    1.095083    0.634022    11.00000    0.05456    0.04302 = 
         0.06425   -0.01598    0.00724    0.01136 
AFIX 137 
H34A  2    0.586167    1.085433    0.700490    11.00000   -1.50000 
H34B  2    0.546661    1.112617    0.647968    11.00000   -1.50000 
H34C  2    0.585857    1.141010    0.594617    11.00000   -1.50000 
AFIX   0 
C35   1    0.493483    0.942307    0.383998    11.00000    0.04248    0.08639 = 
         0.07887   -0.01402   -0.01950    0.02036 
AFIX 137 
H35A  2    0.495587    0.965428    0.312756    11.00000   -1.50000 
H35B  2    0.477139    0.980400    0.425812    11.00000   -1.50000 
H35C  2    0.482445    0.883895    0.381537    11.00000   -1.50000 
AFIX   0 
C36   1    0.637063    0.991635    0.623447    11.00000    0.03106    0.03790 = 
         0.05036   -0.01562    0.00453   -0.00039 
C37   1    0.643008    0.955759    0.723799    11.00000    0.03410    0.05891 = 
         0.04379   -0.02000   -0.00070    0.00466 
C38   1    0.673892    0.986185    0.782015    11.00000    0.04268    0.09324 = 
         0.05737   -0.03246   -0.00815    0.00054 
AFIX  43 
H38A  2    0.678185    0.963744    0.850273    11.00000   -1.20000 
AFIX   0 
C39   1    0.698072    1.047707    0.742555    11.00000    0.05050    0.09795 = 
         0.08484   -0.03796   -0.00863   -0.01619 
AFIX  43 
H39A  2    0.718454    1.068544    0.784301    11.00000   -1.20000 
AFIX   0 
C40   1    0.693074    1.079352    0.643446    11.00000    0.04542    0.06131 = 
         0.10920   -0.02695    0.01293   -0.01799 
AFIX  43 
H40A  2    0.710597    1.120689    0.616688    11.00000   -1.20000 
AFIX   0 
C41   1    0.662301    1.051885    0.579535    11.00000    0.04022    0.04062 = 
         0.07585   -0.01631    0.01295   -0.00700 
C42   1    0.616783    0.887812    0.769335    11.00000    0.04858    0.05912 = 
         0.03615   -0.00665    0.00144    0.00600 
AFIX  13 
H42A  2    0.607742    0.851851    0.709092    11.00000   -1.20000 
AFIX   0 
C43   1    0.635172    0.824951    0.846481    11.00000    0.06696    0.08464 = 
         0.07724    0.01050    0.00369    0.02571 
AFIX 137 
H43A  2    0.658157    0.800214    0.815157    11.00000   -1.50000 
H43B  2    0.617296    0.778139    0.863074    11.00000   -1.50000 
H43C  2    0.641876    0.856114    0.910775    11.00000   -1.50000 
AFIX   0 
C44   1    0.581806    0.926823    0.818580    11.00000    0.05706    0.07359 = 
         0.04967    0.00164    0.00728    0.01048 
AFIX 137 
H44A  2    0.589356    0.969899    0.871099    11.00000   -1.50000 
H44B  2    0.566897    0.880881    0.852220    11.00000   -1.50000 
H44C  2    0.566432    0.955044    0.764426    11.00000   -1.50000 
AFIX   0 
C45   1    0.658305    1.082704    0.468429    11.00000    0.05573    0.04194 = 
         0.09287    0.00247    0.02317   -0.00878 
AFIX  13 
H45A  2    0.632171    1.067695    0.443738    11.00000   -1.20000 
AFIX   0 
C46   1    0.663414    1.181280    0.458703    11.00000    0.18160    0.05622 = 
         0.12803    0.01322    0.04713   -0.00451 
AFIX 137 
H46A  2    0.647013    1.210633    0.509596    11.00000   -1.50000 
H46B  2    0.656523    1.199774    0.387797    11.00000   -1.50000 
H46C  2    0.689970    1.196455    0.472500    11.00000   -1.50000 
AFIX   0 
C47   1    0.686613    1.037460    0.397632    11.00000    0.07104    0.08970 = 
         0.08266   -0.00694    0.02170   -0.00015 
AFIX 137 
H47A  2    0.712259    1.044538    0.426154    11.00000   -1.50000 
H47B  2    0.685461    1.063107    0.327488    11.00000   -1.50000 
H47C  2    0.680425    0.975479    0.393474    11.00000   -1.50000 
AFIX   0 
C48   1    0.552379    0.853365    0.287486    11.00000    0.04123    0.04950 = 
         0.03495    0.00424   -0.01099    0.00403 
C49   1    0.566629    0.903881    0.205027    11.00000    0.06788    0.05323 = 
         0.04209    0.01157   -0.01037    0.00038 
C50   1    0.560471    0.875288    0.103197    11.00000    0.09963    0.07383 = 
         0.03493    0.01760   -0.01081   -0.00873 
AFIX  43 
H50A  2    0.569532    0.909130    0.046243    11.00000   -1.20000 
AFIX   0 
C51   1    0.541471    0.798773    0.083331    11.00000    0.10862    0.07966 = 
         0.03485    0.00174   -0.02164   -0.00600 
AFIX  43 
H51A  2    0.537442    0.780492    0.013176    11.00000   -1.20000 
AFIX   0 
C52   1    0.528458    0.749318    0.164163    11.00000    0.07749    0.06649 = 
         0.04271   -0.00135   -0.01886   -0.01214 
AFIX  43 
H52A  2    0.515571    0.696467    0.149563    11.00000   -1.20000 
AFIX   0 
C53   1    0.533690    0.774775    0.267904    11.00000    0.05105    0.05085 = 
         0.03575   -0.00077   -0.01308   -0.00107 
C54   1    0.587817    0.988688    0.224112    11.00000    0.09980    0.05945 = 
         0.05218    0.01632   -0.00914   -0.01324 
AFIX  13 
H54A  2    0.598075    0.986140    0.297041    11.00000   -1.20000 
AFIX   0 
C55   1    0.561482    1.066092    0.219053    11.00000    0.14513    0.05557 = 
         0.10651    0.01115    0.00730   -0.00381 
AFIX 137 
H55A  2    0.551409    1.071865    0.147881    11.00000   -1.50000 
H55B  2    0.575512    1.118848    0.237735    11.00000   -1.50000 
H55C  2    0.540448    1.057760    0.268263    11.00000   -1.50000 
AFIX   0 
C56   1    0.621773    1.001611    0.150824    11.00000    0.10485    0.09278 = 
         0.09348    0.02645    0.00519   -0.03423 
AFIX 137 
H56A  2    0.637604    0.949250    0.151337    11.00000   -1.50000 
H56B  2    0.636811    1.051388    0.174686    11.00000   -1.50000 
H56C  2    0.612627    1.012461    0.079560    11.00000   -1.50000 
AFIX   0 
C57   1    0.520871    0.716178    0.356081    11.00000    0.05378    0.06000 = 
         0.04002   -0.00034   -0.00518   -0.01537 
AFIX  13 
H57A  2    0.520949    0.750816    0.422308    11.00000   -1.20000 
AFIX   0 
C58   1    0.548231    0.641491    0.369053    11.00000    0.07551    0.07880 = 
         0.05967    0.02906   -0.00033   -0.00346 
AFIX 137 
H58A  2    0.548455    0.606400    0.305043    11.00000   -1.50000 
H58B  2    0.540227    0.605359    0.428240    11.00000   -1.50000 
H58C  2    0.573777    0.664211    0.382299    11.00000   -1.50000 
AFIX   0 
C59   1    0.480707    0.680807    0.339177    11.00000    0.06274    0.10674 = 
         0.07726    0.00120   -0.00721   -0.02909 
AFIX 137 
H59A  2    0.463738    0.728523    0.319393    11.00000   -1.50000 
H59B  2    0.471579    0.654024    0.404066    11.00000   -1.50000 
H59C  2    0.481093    0.637233    0.283251    11.00000   -1.50000 
AFIX   0 
PART   1 
C61   1    0.657550    0.601477    0.349156    31.00000    0.08276    0.06999 = 
         0.04318    0.00842    0.00945   -0.00331 
AFIX  43 
H61A  2    0.654868    0.542401    0.328922    31.00000   -1.20000 
AFIX   0 
PART   2 
C61'  1    0.662925    0.641941    0.359727   -31.00000    0.04492 
PART   0 
O61   6    0.649293    0.615561    0.439623    11.00000    0.05831    0.05413 = 
         0.03009   -0.00186    0.00576    0.00495 
PART   1 
C62   1    0.651838    0.769782    0.299235    31.00000    0.04442    0.04355 = 
         0.04525    0.00160    0.01068   -0.01082 
PART   2 
C62'  1    0.662082    0.803894    0.286001   -31.00000    0.05417 
AFIX  43 
H62A  2    0.673751    0.850399    0.249178   -31.00000   -1.20000 
AFIX   0 
PART   0 
O62   6    0.641716    0.826065    0.355946    11.00000    0.04701    0.05335 = 
         0.04131   -0.00577    0.00918    0.00730 
C63   1    0.690004    0.746975    0.110577    11.00000    0.07398    0.07018 = 
         0.03947    0.00496   -0.00327   -0.00750 
O63   6    0.698249    0.787666    0.040204    11.00000    0.11789    0.12882 = 
         0.05357    0.03561   -0.01290   -0.04325 
C64   1    0.698983    0.579206    0.173904    11.00000    0.05812    0.06357 = 
         0.06847   -0.01098    0.00448    0.00386 
O64   6    0.711869    0.518610    0.138349    11.00000    0.08720    0.08126 = 
         0.13719   -0.04982   -0.00445    0.02844 
C65   1    0.722599    0.711136    0.298108    11.00000    0.07616    0.06285 = 
         0.03950   -0.00507   -0.00362    0.02111 
O65   6    0.750385    0.731412    0.336737    11.00000    0.09068    0.09852 = 
         0.06802   -0.01174   -0.02413    0.01508 
C66   1    0.629674    0.650366    0.165570    11.00000    0.06405    0.08744 = 
         0.05279   -0.00370    0.01075    0.01191 
O66   6    0.602406    0.628245    0.124769    11.00000    0.06811    0.14149 = 
         0.09031   -0.02124   -0.00466   -0.00067 
PART   2 
C70   1    0.382288    0.627517    0.664846    21.00000    0.08183    0.17299 = 
         0.14244    0.01781   -0.02169    0.00233 
AFIX 137 
H70A  2    0.383284    0.564365    0.655455    21.00000   -1.50000 
H70B  2    0.361267    0.642369    0.711818    21.00000   -1.50000 
H70C  2    0.406247    0.647776    0.695282    21.00000   -1.50000 
AFIX  66 
C71   1    0.376430    0.669278    0.563555    21.00000    0.06981    0.10206 = 
         0.10575   -0.01014   -0.00096   -0.00317 
C72   1    0.394566    0.747573    0.542558    21.00000    0.09394    0.08528 = 
         0.12426   -0.04589    0.01062   -0.03151 
AFIX  43 
H72A  2    0.411760    0.771471    0.592099    21.00000   -1.20000 
AFIX  65 
C73   1    0.387544    0.790903    0.449074    21.00000    0.13632    0.11847 = 
         0.17666   -0.00937    0.03836    0.03533 
AFIX  43 
H73A  2    0.399939    0.844414    0.434723    21.00000   -1.20000 
AFIX  65 
C74   1    0.362387    0.755938    0.376587    21.00000    0.11568    0.17396 = 
         0.13524   -0.04907    0.03508    0.04433 
AFIX  43 
H74A  2    0.357588    0.785553    0.312695    21.00000   -1.20000 
AFIX  65 
C75   1    0.344251    0.677643    0.397583    21.00000    0.10410    0.15822 = 
         0.11530   -0.04141   -0.00241    0.03447 
AFIX  43 
H75A  2    0.327058    0.653747    0.348041    21.00000   -1.20000 
AFIX  65 
C76   1    0.351273    0.634313    0.491066    21.00000    0.09192    0.10760 = 
         0.14524   -0.07079   -0.00469    0.02268 
AFIX  43 
H76A  2    0.338878    0.580802    0.505416    21.00000   -1.20000 
AFIX   0 
PART   1 
C70'  1    0.377146    0.796499    0.370470   -21.00000    0.12091 
AFIX 137 
H70D  2    0.361427    0.777562    0.311423   -21.00000   -1.50000 
H70E  2    0.403681    0.800861    0.347972   -21.00000   -1.50000 
H70F  2    0.368366    0.853394    0.394971   -21.00000   -1.50000 
AFIX  66 
C71'  1    0.374103    0.733214    0.455775   -21.00000    0.07294 
C72'  1    0.354980    0.654881    0.443421   -21.00000    0.11077 
AFIX  43 
H72B  2    0.343465    0.641100    0.378253   -21.00000   -1.20000 
AFIX  65 
C73'  1    0.352705    0.596712    0.526416   -21.00000    0.12892 
AFIX  43 
H73B  2    0.339636    0.543175    0.517972   -21.00000   -1.20000 
AFIX  65 
C74'  1    0.369554    0.616875    0.621766   -21.00000    0.11170 
AFIX  43 
H74B  2    0.367999    0.577118    0.678489   -21.00000   -1.20000 
AFIX  65 
C75'  1    0.388677    0.695207    0.634122   -21.00000    0.09989 
AFIX  43 
H75B  2    0.400192    0.708987    0.699289   -21.00000   -1.20000 
AFIX  65 
C76'  1    0.390952    0.753377    0.551127   -21.00000    0.11506 
AFIX  43 
H76B  2    0.404022    0.806914    0.559572   -21.00000   -1.20000 
PART   0 
  
AFIX   0 
HKLF 4 
  
REM  MRC1605 in Pna2(1) 
REM R1 =  0.0376 for    8954 Fo > 4sig(Fo)  and  0.0427 for all    9749 data 
REM    797 parameters refined using     56 restraints 
  
END 
  
WGHT      0.0536      0.5379 
  
REM Highest difference peak  0.240,  deepest hole -0.259,  1-sigma level  0.036 
Q1    1   0.3624  0.5953  0.5686  11.00000  0.05    0.24 
Q2    1   0.6019  0.9431  0.8877  11.00000  0.05    0.22 
Q3    1   0.3491  0.7359  0.3714  11.00000  0.05    0.21 
Q4    1   0.6342  0.8207  0.7813  11.00000  0.05    0.20 
Q5    1   0.6016  0.6122  0.7363  11.00000  0.05    0.19 
Q6    1   0.6798  0.6127  0.2484  11.00000  0.05    0.18 
Q7    1   0.6077  0.6207  0.6479  11.00000  0.05    0.18 
Q8    1   0.6327  0.7185  0.5816  11.00000  0.05    0.18 
Q9    1   0.6873  0.7439  0.1914  11.00000  0.05    0.17 
Q10   1   0.6343  1.1560  0.4325  11.00000  0.05    0.17 
;
_shelx_res_checksum              47970

_shelx_hkl_file                  
; 
   0   0 -13 18.5045 89.7607   2 
   0   0 -12 12121.9 405.242   2 
   0   0 -11-42.3111 102.527   2 
   0   0 -10 38875.6 711.852   2 
   0   0  15-169.301 86.5313   3 
   0  -1 -14 26.3993 75.5883   2 
   0  -1 -13 1568.05 168.379   2 
   0  -1 -12 58.2177 108.720   2 
   0   1 -12 56.3520 89.9868   2 
   0  -1 -11 7123.12 327.525   2 
   0   1 -11 7122.61 318.202   2 
   0   1 -10-11.4306 86.0309   2 
   0  -1 -10-5.61471 93.5119   2 
   0  -1  -9 33554.8 617.003   2 
   0   1   9 37918.0 2135.08   1 
   0   1  15 5734.17 228.888   3 
   0  -1  15 5255.31 201.439   3 
   0  -2 -14 3489.90 195.613   2 
   0  -2 -13-88.1482 111.720   2 
   0  -2 -12 583.239 145.631   2 
   0  -2 -11-54.7105 127.134   2 
   0  -2 -10 5001.58 272.546   2 
   0  -2  -9-70.3052 88.6724   2 
   0   2  -1-16.1490 50.2884   1 
   0   2   0 57103.9 937.475   1 
   0   2   9-3.62460 192.302   1 
   0   2  10 4365.24 794.335   1 
   0  -2  14 5052.57 255.338   3 
   0   2  15 176.215 120.147   3 
   0  -2  15 262.833 77.6859   3 
   0  -3 -14 164.411 97.3543   2 
   0  -3 -13 2451.24 206.191   2 
   0  -3 -12-219.865 143.893   2 
   0  -3 -11 2124.59 213.829   2 
   0  -3 -10 26.9166 103.904   2 
   0  -3  -9 2023.19 177.716   2 
   0   3  -2 38.7807 45.2306   1 
   0   3  -1 322324. 2499.75   1 
   0   3   0-1.28584 103.801   1 
   0   3   8 347.740 324.908   1 
   0   3   9 2878.89 672.291   1 
   0   3  10 288.505 273.334   1 
   0  -3  14 24.4602 99.5376   3 
   0   3  15 676.608 149.302   3 
   0  -4 -15 47.9527 43.8070   2 
   0  -4 -14 1594.10 146.290   2 
   0  -4 -13 165.083 117.505   2 
   0  -4 -12 720.813 164.482   2 
   0  -4 -11-83.6301 127.573   2 
   0  -4 -10 9498.44 373.192   2 
   0  -4  -9 93.2414 102.328   2 
   0   4  -2 15132.4 482.073   1 
   0   4  -1 121.712 102.632   1 
   0   4   0 180331. 2414.73   1 
   0   4   1-61.7445 172.484   1 
   0   4   7 121.438 340.827   1 
   0   4   8 3346.55 722.904   1 
   0   4   9-293.057 373.070   1 
   0   4  10 9688.42 1310.50   1 
   0   4  15-95.5455 72.1810   3 
   0  -5 -15 901.300 78.5674   2 
   0  -5 -14 42.5235 89.3277   2 
   0  -5 -13 3121.58 223.691   2 
   0  -5 -12-50.3321 147.925   2 
   0  -5 -11 19855.8 552.948   2 
   0  -5 -10-57.5475 118.801   2 
   0  -5  -9 37712.3 700.749   2 
   0   5  -2 92.9571 93.2975   1 
   0   5  -1 225645. 2881.33   1 
   0   5   0 132.328 154.196   1 
   0   5   1 244894. 3514.54   1 
   0   5   2-63.4747 174.640   1 
   0   5   6 156.295 296.210   1 
   0   5   7 1369.13 485.427   1 
   0   5   8-377.388 399.457   1 
   0   5   9 44959.3 2789.37   1 
   0   5  10 388.602 405.860   1 
   0   5  14-236.464 110.092   3 
   0   5  15 541.765 82.0571   3 
   0  -6 -14 9207.86 285.361   2 
   0  -6 -13-132.289 118.078   2 
   0  -6 -12 7851.06 350.013   2 
   0  -6 -11 92.4776 133.583   2 
   0  -6 -10 1890.51 202.842   2 
   0  -6  -9-91.6522 101.547   2 
   0   6  -2 44690.4 1141.29   1 
   0   6  -1 70.1602 124.309   1 
   0   6   0 1284.82 301.762   1 
   0   6   1-85.8894 205.003   1 
   0   6   2 32983.4 1535.21   1 
   0   6   3-15.6911 309.446   1 
   0   6   4 58935.7 2392.15   1 
   0   6   5-156.981 305.090   1 
   0   6   6 138436. 4199.26   1 
   0   6   7 395.002 445.849   1 
   0   6   8 108111. 4264.13   1 
   0   6   9 789.240 435.012   1 
   0   6  14 6688.63 251.664   3 
   0  -7 -14 127.490 81.0008   2 
   0  -7 -13 1228.74 156.235   2 
   0  -7 -12-82.6840 141.125   2 
   0  -7 -11 3027.75 249.942   2 
   0  -7 -10-57.2708 133.501   2 
   0  -7  -9 6676.92 319.697   2 
   0   7  -1 12092.3 849.262   1 
   0   7   0-8.92860 143.975   1 
   0   7   1 10991.4 900.580   1 
   0   7   2 335.653 296.326   1 
   0   7   3 71560.9 2642.82   1 
   0   7   4 259.888 321.561   1 
   0   7   5 15306.8 1409.64   1 
   0   7   6 7.74813 363.447   1 
   0   7   7 620.406 474.017   1 
   0   7   8-79.4636 383.317   1 
   0   7   9 12447.9 1589.40   1 
   0   7  13 2800.12 196.742   3 
   0   7  14 47.7504 77.7257   3 
   0  -8 -14 4684.34 181.868   2 
   0  -8 -13-143.678 105.564   2 
   0  -8 -12 14580.4 441.372   2 
   0  -8 -11-129.756 143.408   2 
   0  -8 -10 15447.9 489.383   2 
   0  -8  -9-69.7156 128.990   2 
   0   8  -1 74.7748 156.410   1 
   0   8   0 219.114 201.329   1 
   0   8   1-136.687 260.049   1 
   0   8   2 84161.2 2863.99   1 
   0   8   3-101.381 289.923   1 
   0   8   4 39761.1 2250.90   1 
   0   8   5-146.007 461.999   1 
   0   8   6 77829.3 3539.66   1 
   0   8   7-72.7823 449.116   1 
   0   8   8 21462.9 2057.02   1 
   0   8  12 13920.6 396.050   3 
   0   8  13-178.526 81.5504   3 
   0  -9 -14 49.1926 44.6074   2 
   0  -9 -13 3107.77 183.081   2 
   0  -9 -12-73.3899 125.503   2 
   0  -9 -11 6742.24 329.749   2 
   0  -9 -10 85.1445 147.486   2 
   0  -9  -9 5097.68 293.819   2 
   0   9  -6-16.2036 70.4715   4 
   0   9   0 448.734 305.386   1 
   0   9   1 45235.9 2169.91   1 
   0   9   2-325.055 291.229   1 
   0   9   3 27770.8 1872.69   1 
   0   9   4-64.8345 343.061   1 
   0   9   5 42047.4 2593.68   1 
   0   9   6-295.271 445.543   1 
   0   9   7 20538.8 2004.61   1 
   0   9   8 293.026 434.553   1 
   0   9  11 8587.29 313.099   3 
   0   9  12-107.337 76.7752   3 
   0 -10 -13-68.8153 72.1888   2 
   0 -10 -12 1741.14 165.410   2 
   0 -10 -11 148.504 135.430   2 
   0 -10 -10 18359.7 505.085   2 
   0 -10  -9 132.860 146.284   2 
   0  10  -7 68.5905 81.4945   4 
   0  10  -6 6799.62 296.463   4 
   0  10  -5 56.3146 94.1236   4 
   0  10  -4 11038.3 365.407   4 
   0  10  -3-37.5947 79.3536   4 
   0  10   1-130.819 292.573   1 
   0  10   2 49600.6 2568.90   1 
   0  10   3-301.557 340.713   1 
   0  10   4 8203.04 1169.26   1 
   0  10   5-902.154 640.424   1 
   0  10   6 5403.27 1063.37   1 
   0  10   7-485.918 445.755   1 
   0 -11 -13 1052.20 83.3222   2 
   0 -11 -12-133.762 88.7148   2 
   0 -11 -11 480.805 128.259   2 
   0 -11 -10-80.6665 125.770   2 
   0 -11  -9 9820.94 375.518   2 
   0 -11  -8 69.1652 117.774   2 
   0  11  -7 9836.70 363.478   4 
   0  11  -6 37.9457 98.6452   4 
   0  11  -5 3717.60 238.104   4 
   0  11  -4-10.9454 92.3092   4 
   0  11  -3 8319.37 336.435   4 
   0  11  -2-34.5147 89.9145   4 
   0  11  -1 2747.09 196.606   4 
   0  11   0-29.0027 87.0932   4 
   0  11   1 2596.67 191.008   4 
   0  11   2 34.3517 80.7830   4 
   0  11   2-884.270 424.352   1 
   0  11   3 8531.60 1189.30   1 
   0  11   3 8388.02 308.956   4 
   0  11   4-463.821 450.923   1 
   0  11   5 3957.79 983.130   1 
   0  11   6-495.296 424.288   1 
   0 -12 -12 466.762 78.0791   2 
   0 -12 -11-52.8619 88.5829   2 
   0 -12 -10 975.913 148.872   2 
   0 -12  -9 34.3325 118.676   2 
   0 -12  -8 2640.31 212.412   2 
   0  12  -7-237.721 120.188   4 
   0  12  -6 2396.13 212.784   4 
   0  12  -5 23.6024 118.560   4 
   0  12  -4 3720.48 248.324   4 
   0  12  -3 107.761 107.067   4 
   0  12  -2 3346.06 238.130   4 
   0  12  -1-29.2098 104.155   4 
   0  12   0 2115.39 192.464   4 
   0  12   1 22.8014 95.3160   4 
   0  12   2 2526.84 195.788   4 
   0  12   3-22.8208 87.3524   4 
   0  12   4 4232.82 1001.59   1 
   0  12   5-354.624 460.685   1 
   0 -13 -11 4096.04 172.544   2 
   0 -13 -10 123.933 90.4718   2 
   0 -13  -9 4502.69 234.017   2 
   0 -13  -8-12.0594 104.142   2 
   0  13  -7 5683.20 278.899   4 
   0 -13  -7 5904.79 283.441   2 
   0  13  -6-132.981 127.419   4 
   0  13  -5 17373.8 512.116   4 
   0  13  -4 48.1201 137.540   4 
   0  13  -3 26921.5 641.013   4 
   0  13  -2 36.7215 123.331   4 
   0  13  -1 9941.29 392.607   4 
   0  13   0-25.3934 125.212   4 
   0  13   1 6254.35 308.147   4 
   0  13   2-71.9880 111.267   4 
   0  13   3 24302.5 557.291   4 
   0 -14 -10 4636.42 176.670   2 
   0 -14  -9-70.0288 75.6374   2 
   0 -14  -8 1884.25 155.767   2 
   0 -14  -7 28.9485 91.5548   2 
   0  14  -7-25.2957 96.5798   4 
   0  14  -6 20124.7 513.086   4 
   0 -14  -6 19786.3 458.924   2 
   0  14  -5-67.3467 132.482   4 
   0  14  -4 120.291 140.222   4 
   0  14  -3-145.537 150.667   4 
   0  14  -2 4120.33 279.437   4 
   0  14  -1-184.521 151.095   4 
   0  14   0 540.696 152.650   4 
   0  14   1-109.387 128.788   4 
   0  14   2 4702.92 266.553   4 
   0  14   3 42.7532 102.888   4 
   0 -15  -9 3867.77 144.615   2 
   0 -15  -8-147.018 67.2520   2 
   0 -15  -7 2419.67 150.515   2 
   0  15  -7 2425.65 174.273   4 
   0  15  -6-65.4484 112.558   4 
   0 -15  -6 104.263 76.3771   2 
   0  15  -5 1890.33 194.991   4 
   0  15  -4-112.878 143.024   4 
   0  15  -3-86.1452 154.759   4 
   0  15  -2-161.261 156.394   4 
   0  15  -1 3079.24 245.189   4 
   0  15   0 6.78461 129.074   4 
   0  15   1 2095.90 202.453   4 
   0  15   2 145.163 113.900   4 
   0  15   3 989.332 140.890   4 
   0  16  -7 102.155 62.6414   4 
   0  16  -6 1650.77 149.577   4 
   0  16  -5 39.0191 112.162   4 
   0  16  -4 5549.13 281.771   4 
   0  16  -3-26.5546 134.026   4 
   0  16  -2 3172.81 238.278   4 
   0  16  -1-35.0402 131.820   4 
   0  16   0 284.164 139.045   4 
   0  16   1-7.74360 112.549   4 
   0  16   2 3099.63 204.796   4 
   0  16   3-80.3249 81.8945   4 
   0  17  -6 115.421 63.4101   4 
   0  17  -5 930.378 118.051   4 
   0  17  -4 107.879 101.543   4 
   0  17  -3 932.736 140.701   4 
   0  17  -2 23.7321 109.589   4 
   0  17  -1 2741.73 203.648   4 
   0  17   0 54.7621 98.9483   4 
   0  17   1 1830.17 162.761   4 
   0  17   2 90.2211 91.2024   4 
   0  18  -5 67.4414 49.8349   4 
   0  18  -4 861.274 104.333   4 
   0  18  -3 251.606 89.8167   4 
   0  18  -2 818.350 117.150   4 
   0  18  -1 194.834 91.2887   4 
   0  18   0 5.77137 74.5618   4 
   1   0 -13-6.41581 84.3854   2 
  -1   0 -13 13.6608 89.9351   2 
   1   0 -12-60.4032 97.4654   2 
  -1   0 -12 20.9368 98.7454   2 
  -1   0 -11 76.5546 108.375   2 
   1   0 -11 89.8014 105.884   2 
   1   0 -10 87.1328 90.9736   2 
  -1   0 -10-34.5120 92.1938   2 
  -1   0  -9-93.8769 71.3735   2 
   1   0   8-441.222 248.647   1 
   1   0  15 171.602 117.686   3 
  -1   0  15-2.13617 76.3363   3 
  -1  -1 -14 1962.64 153.249   2 
   1  -1 -14 1725.60 135.285   2 
  -1  -1 -13 4473.19 248.656   2 
  -1   1 -13 4575.44 232.309   2 
   1  -1 -13 4381.72 242.156   2 
   1  -1 -12 5218.10 282.430   2 
  -1  -1 -12 5010.37 279.556   2 
  -1   1 -12 5254.80 272.366   2 
  -1  -1 -11 5517.74 293.250   2 
  -1   1 -11 5838.19 288.023   2 
   1  -1 -11 6039.24 308.343   2 
   1   1 -11 5661.08 277.118   2 
  -1   1 -10 7097.28 306.049   2 
  -1  -1 -10 6561.64 306.543   2 
   1  -1 -10 6917.67 309.355   2 
   1   1 -10 6974.21 296.979   2 
   1  -1  -9 14310.7 409.923   2 
  -1  -1  -9 14498.0 417.214   2 
   1   1  -1 197.480 62.4907   1 
   1   1   8 5303.88 747.147   1 
   1   1   9 14774.2 1327.54   1 
  -1   1   9 15555.5 1391.01   1 
   1  -1  14 1948.11 172.067   3 
   1   1  15 1627.04 136.499   3 
  -1  -1  15 2112.13 149.318   3 
   1  -1  15 2110.73 151.532   3 
  -1   1  15 1635.83 148.256   3 
  -1  -2 -14 5427.64 235.047   2 
   1  -2 -14 4926.36 219.871   2 
   1  -2 -13 3125.58 213.277   2 
  -1  -2 -13 2856.71 215.902   2 
   1  -2 -12 3119.06 232.036   2 
  -1  -2 -12 3310.61 242.250   2 
  -1  -2 -11 16888.1 500.964   2 
  -1   2 -11 15264.6 436.582   2 
   1  -2 -11 15941.5 481.289   2 
   1  -2 -10 8250.87 338.737   2 
  -1  -2 -10 8640.32 350.184   2 
  -1   2 -10 7828.26 313.291   2 
  -1  -2  -9 12729.1 394.936   2 
   1  -2  -9 12864.7 390.307   2 
   1   2  -1 91141.6 1132.90   1 
   1   2   0 267873. 2207.42   1 
   1   2   8 1383.71 473.186   1 
   1   2   9 14311.6 1385.67   1 
  -1   2   9 13818.5 1381.93   1 
  -1   2  10 8820.50 1175.65   1 
   1  -2  14 5814.29 251.023   3 
   1   2  15 1855.36 144.392   3 
  -1  -2  15 1703.38 111.293   3 
   1  -2  15 1590.35 105.696   3 
  -1   2  15 1802.42 142.972   3 
  -1  -3 -14 6324.09 256.434   2 
   1  -3 -14 6264.58 250.268   2 
   1  -3 -13 4472.86 250.987   2 
  -1  -3 -13 4787.70 270.791   2 
   1  -3 -12 2314.05 212.331   2 
  -1  -3 -12 2454.17 222.229   2 
   1  -3 -11 18632.7 524.677   2 
  -1  -3 -11 18315.4 525.796   2 
   1  -3 -10 21755.0 546.051   2 
  -1  -3 -10 22012.9 554.465   2 
  -1  -3  -9 17105.5 459.228   2 
   1  -3  -9 17046.0 451.944   2 
   1   3  -2 144661. 1526.15   1 
   1   3  -1 21643.3 714.596   1 
  -1   3  -1 22167.2 571.895   1 
   1   3   0 320334. 2884.61   1 
   1   3   1 29762.9 999.394   1 
   1   3   7 11103.2 1118.36   1 
   1   3   8-223.870 410.104   1 
  -1   3   9 13519.8 1412.50   1 
   1   3   9 15379.8 1510.35   1 
   1   3  10 21331.8 1850.23   1 
  -1   3  10 21710.1 1895.79   1 
  -1  -3  14 5857.75 235.374   3 
   1  -3  14 6190.63 234.114   3 
  -1   3  15 5311.06 215.409   3 
   1   3  15 5535.97 218.590   3 
   1  -4 -15 448.773 60.7720   2 
  -1  -4 -14 6588.60 261.282   2 
   1  -4 -14 6760.82 259.671   2 
   1  -4 -13 1247.65 165.655   2 
  -1  -4 -13 1203.09 168.034   2 
   1  -4 -12 6792.90 331.614   2 
  -1  -4 -12 7009.80 341.192   2 
   1  -4 -11 2423.33 221.152   2 
  -1  -4 -11 2306.38 217.808   2 
  -1  -4 -10 15977.8 481.920   2 
   1  -4 -10 14668.4 459.059   2 
   1  -4  -9 11560.6 386.338   2 
  -1  -4  -9 10784.4 377.376   2 
  -1   4  -2 11942.7 332.749   1 
   1   4  -2 13810.0 543.459   1 
  -1   4  -1 90019.1 1462.06   1 
   1   4  -1 89962.0 1729.16   1 
  -1   4   0 73878.8 1506.17   1 
   1   4   0 74336.5 1607.95   1 
   1   4   1 105758. 2099.98   1 
   1   4   2 6299.94 591.950   1 
   1   4   6 76701.3 2814.84   1 
   1   4   7 21559.8 1629.45   1 
   1   4   8 32589.0 2151.05   1 
  -1   4   8 32728.6 2164.62   1 
   1   4   9 13975.5 1511.70   1 
  -1   4   9 13829.9 1506.64   1 
   1   4  10 7770.22 1213.23   1 
  -1   4  10 8118.91 1239.02   1 
   1   4  14 6441.81 287.346   3 
   1   4  15 603.412 90.2496   3 
  -1   4  15 487.425 88.7733   3 
  -1  -5 -15 272.873 55.9959   2 
  -1  -5 -14 813.963 120.276   2 
   1  -5 -14 893.298 119.576   2 
  -1  -5 -13 2195.93 200.274   2 
   1  -5 -13 2328.73 199.348   2 
   1  -5 -12 3823.10 263.982   2 
  -1  -5 -12 3437.82 259.033   2 
  -1  -5 -11 6329.06 327.724   2 
   1  -5 -11 6334.92 329.335   2 
  -1  -5 -10 13126.2 446.018   2 
   1  -5 -10 13438.9 448.842   2 
  -1  -5  -9 1069.64 150.923   2 
   1  -5  -9 1168.67 152.497   2 
  -1  -5  -8 32663.4 612.054   2 
  -1   5  -2 38191.3 785.411   1 
   1   5  -2 40086.6 1042.54   1 
   1   5  -1 190294. 2869.23   1 
  -1   5  -1 183907. 2513.01   1 
  -1   5   0 71597.2 1690.76   1 
   1   5   0 70539.6 1781.69   1 
   1   5   1 181367. 3083.89   1 
  -1   5   1 183227. 3016.25   1 
   1   5   2 50179.9 1764.99   1 
   1   5   3 175627. 3566.11   1 
   1   5   4 3144.16 547.040   1 
   1   5   5 6815.65 858.498   1 
   1   5   6 44174.0 2260.92   1 
   1   5   7 660.844 442.393   1 
  -1   5   7 915.528 508.978   1 
   1   5   8 32042.3 2228.71   1 
  -1   5   8 33519.9 2287.76   1 
   1   5   9 2638.61 721.970   1 
  -1   5   9 3031.90 761.184   1 
  -1   5  10 10274.3 1398.58   1 
   1   5  10 10920.9 1449.87   1 
   1   5  14 1161.01 140.335   3 
  -1   5  14 1454.24 155.179   3 
   1   5  15 292.804 72.2463   3 
  -1   5  15 270.955 71.5208   3 
   1  -6 -14 462.462 99.6232   2 
  -1  -6 -14 379.554 98.0012   2 
   1  -6 -13 3120.52 217.808   2 
  -1  -6 -13 2909.97 217.932   2 
  -1  -6 -12 3494.13 259.418   2 
   1  -6 -12 3410.94 251.626   2 
   1  -6 -11 1604.36 200.474   2 
  -1  -6 -11 1380.33 191.277   2 
   1  -6 -10 2715.87 230.633   2 
  -1  -6 -10 2991.12 239.867   2 
  -1  -6  -9 1066.23 163.455   2 
   1  -6  -9 1131.30 164.602   2 
   1   6  -2 7753.36 514.847   1 
  -1   6  -2 7452.85 409.974   1 
  -1   6  -1 36566.8 1271.57   1 
   1   6  -1 35716.1 1383.51   1 
   1   6   0 7024.92 636.380   1 
  -1   6   0 7051.09 612.275   1 
   1   6   1 32461.7 1430.09   1 
  -1   6   1 32029.7 1382.92   1 
   1   6   2 11914.5 948.686   1 
  -1   6   2 13020.2 976.613   1 
   1   6   3 37725.1 1783.36   1 
   1   6   4 21747.5 1463.98   1 
   1   6   5 1345.62 475.526   1 
   1   6   6 4938.15 864.389   1 
  -1   6   6 4372.96 765.263   1 
   1   6   7 10110.5 1260.57   1 
  -1   6   7 10121.3 1254.65   1 
   1   6   8 18585.8 1765.10   1 
  -1   6   8 20087.9 1861.53   1 
   1   6   9 594.115 369.301   1 
  -1   6   9 316.301 384.899   1 
   1   6  13 3983.49 241.628   3 
  -1   6  14 1228.07 165.781   3 
   1   6  14 995.358 143.370   3 
   1  -7 -14 1663.20 132.175   2 
  -1  -7 -14 1881.90 139.805   2 
  -1  -7 -13 6446.49 281.582   2 
   1  -7 -13 6301.06 282.962   2 
  -1  -7 -12 5010.03 284.077   2 
   1  -7 -12 4947.64 285.820   2 
   1  -7 -11 192.641 152.666   2 
  -1  -7 -11 170.511 158.835   2 
  -1  -7 -10 133.925 137.047   2 
   1  -7 -10 123.690 127.191   2 
   1  -7  -9 507.076 138.532   2 
  -1  -7  -9 448.749 131.852   2 
   1   7  -2 15045.0 773.555   1 
   1   7  -1 8401.91 741.152   1 
  -1   7  -1 8790.50 693.911   1 
  -1   7   0 543.142 194.955   1 
   1   7   0 901.452 305.182   1 
  -1   7   1 9204.26 841.337   1 
   1   7   1 9379.59 842.580   1 
  -1   7   2 17351.7 1202.70   1 
   1   7   2 16164.6 1184.45   1 
  -1   7   3 18045.5 1331.99   1 
   1   7   3 18563.8 1367.69   1 
  -1   7   4 32083.1 1902.40   1 
   1   7   4 29953.0 1854.18   1 
   1   7   5 7010.69 971.390   1 
  -1   7   5 6952.74 973.232   1 
   1   7   6 10863.2 1270.90   1 
  -1   7   6 11985.0 1329.39   1 
  -1   7   7 3019.39 782.548   1 
   1   7   7 2726.25 740.345   1 
  -1   7   8 1437.78 562.785   1 
   1   7   8 2443.17 716.686   1 
  -1   7   9 1167.47 606.056   1 
   1   7   9 2077.17 793.044   1 
  -1   7  13 6676.76 279.706   3 
   1   7  13 6588.52 274.195   3 
   1   7  14 2236.82 141.251   3 
  -1   7  14 1536.21 122.774   3 
  -1  -8 -14 2834.00 145.675   2 
   1  -8 -14 2919.13 147.828   2 
  -1  -8 -13 670.966 127.541   2 
   1  -8 -13 619.042 125.610   2 
  -1  -8 -12 1304.21 180.638   2 
   1  -8 -12 1345.83 181.448   2 
  -1  -8 -11 4721.09 287.503   2 
   1  -8 -11 4591.58 284.858   2 
   1  -8 -10 536.847 164.141   2 
  -1  -8 -10 478.172 160.527   2 
   1  -8  -9 1262.35 176.416   2 
  -1  -8  -9 1375.53 185.242   2 
   1   8  -1 64631.2 2182.49   1 
   1   8   0 12551.2 1037.26   1 
  -1   8   0 12331.0 979.017   1 
   1   8   1 65257.5 2416.78   1 
  -1   8   1 65786.2 2355.95   1 
   1   8   2 25403.7 1600.90   1 
  -1   8   2 27146.4 1621.92   1 
   1   8   3 4010.30 701.789   1 
  -1   8   3 4558.32 758.685   1 
  -1   8   4 248.108 319.829   1 
   1   8   4 435.360 361.466   1 
   1   8   5 8447.83 1139.10   1 
  -1   8   5 9189.44 1154.71   1 
  -1   8   6 26713.3 2094.83   1 
   1   8   6 24966.7 2009.99   1 
  -1   8   7 4660.61 925.138   1 
   1   8   7 4831.13 996.908   1 
  -1   8   8 831.656 516.147   1 
   1   8   8 989.485 431.723   1 
   1   8  12 1681.70 188.531   3 
  -1   8  13 461.853 95.1890   3 
   1   8  13 456.363 92.7332   3 
   1  -9 -14 111.228 48.1549   2 
  -1  -9 -14 77.3895 46.0487   2 
  -1  -9 -13 794.378 113.373   2 
   1  -9 -13 818.206 114.013   2 
   1  -9 -12 1183.88 155.138   2 
  -1  -9 -12 1223.19 165.524   2 
  -1  -9 -11 7909.60 348.422   2 
   1  -9 -11 8062.64 354.529   2 
  -1  -9 -10 743.471 170.989   2 
   1  -9 -10 724.164 172.740   2 
   1  -9  -9 557.233 161.130   2 
  -1  -9  -9 716.819 154.831   2 
  -1   9  -6 8922.32 326.880   4 
   1   9  -6 8548.09 314.361   4 
  -1   9  -5 30993.0 584.236   4 
   1   9   0-295.740 232.017   1 
  -1   9   0 411.872 300.646   1 
  -1   9   1 13464.2 1179.96   1 
   1   9   1 11798.3 1161.86   1 
  -1   9   2 24949.0 1668.23   1 
   1   9   2 24749.5 1708.97   1 
   1   9   3 56049.4 2677.76   1 
  -1   9   3 61654.1 2773.18   1 
   1   9   4 8032.80 1089.43   1 
  -1   9   4 8790.04 1136.63   1 
   1   9   5 25124.8 2009.57   1 
  -1   9   5 26222.0 2027.48   1 
   1   9   6 11641.2 1469.28   1 
  -1   9   6 8248.28 1256.76   1 
   1   9   7 5053.70 1012.58   1 
  -1   9   7 5048.12 1065.77   1 
  -1   9   8 11525.2 1584.55   1 
   1   9   8 10688.0 1516.95   1 
   1   9  10 219.712 104.655   3 
   1   9  11 6782.79 281.553   3 
  -1   9  11 6422.03 301.170   3 
  -1   9  12 1035.04 118.497   3 
   1   9  12 881.461 116.871   3 
   1 -10 -13 2672.86 149.413   2 
  -1 -10 -13 2508.91 146.067   2 
  -1 -10 -12 5113.22 240.871   2 
   1 -10 -12 5039.17 242.060   2 
  -1 -10 -11 749.146 152.890   2 
   1 -10 -11 1026.62 173.207   2 
  -1 -10 -10 1492.97 196.596   2 
   1 -10 -10 1159.53 189.516   2 
  -1 -10  -9 1659.32 199.840   2 
   1 -10  -9 1564.05 197.052   2 
  -1 -10  -8 1403.60 182.721   2 
  -1  10  -7 5232.90 265.320   4 
  -1  10  -6 2099.56 178.840   4 
   1  10  -6 2473.97 190.187   4 
  -1  10  -5 8640.38 335.314   4 
   1  10  -5 8277.94 324.478   4 
   1  10  -4 24571.5 538.173   4 
  -1  10  -4 24906.6 547.843   4 
  -1  10  -3 11768.4 373.307   4 
   1  10  -3 11418.7 364.623   4 
   1  10   1 3768.00 715.152   1 
  -1  10   1 4233.99 769.999   1 
  -1  10   2 18069.6 1536.78   1 
   1  10   2 19082.1 1610.89   1 
  -1  10   3 12969.1 1383.67   1 
   1  10   3 14174.2 1450.35   1 
  -1  10   4 24010.0 1962.21   1 
   1  10   4 24985.3 2030.02   1 
  -1  10   5 9310.80 1303.50   1 
   1  10   5 9378.97 1316.85   1 
   1  10   6 4916.04 1026.06   1 
  -1  10   6 6817.77 1189.61   1 
   1  10   7 4509.36 1034.60   1 
  -1  10   7 4252.44 986.819   1 
  -1 -11 -13 1883.56 105.159   2 
   1 -11 -13 2060.65 110.331   2 
  -1 -11 -12 919.819 117.124   2 
   1 -11 -12 851.555 110.393   2 
   1 -11 -11 2410.60 190.818   2 
  -1 -11 -11 2178.21 177.441   2 
   1 -11 -10 866.923 164.040   2 
  -1 -11 -10 493.337 143.078   2 
   1 -11  -9 2873.71 229.754   2 
  -1 -11  -9 2620.19 218.493   2 
  -1 -11  -8 531.359 151.017   2 
  -1  11  -7 3203.96 223.089   4 
   1  11  -7 2937.32 205.813   4 
   1  11  -6 2903.64 223.062   4 
  -1  11  -6 3239.09 225.244   4 
   1  11  -5 8923.89 354.741   4 
  -1  11  -5 9231.71 360.874   4 
   1  11  -4 12375.7 408.672   4 
  -1  11  -4 12741.0 414.915   4 
   1  11  -3 11053.2 384.067   4 
  -1  11  -3 10334.2 372.115   4 
  -1  11  -2 3630.97 227.005   4 
   1  11  -2 3733.93 229.131   4 
   1  11  -1 5482.47 265.186   4 
  -1  11  -1 5405.68 265.573   4 
   1  11   0 5600.98 267.173   4 
  -1  11   0 5324.08 256.660   4 
  -1  11   1 3070.84 201.278   4 
   1  11   1 2856.19 196.489   4 
  -1  11   2 4922.73 906.399   1 
  -1  11   2 4422.96 230.568   4 
   1  11   2 4619.51 889.562   1 
   1  11   2 4401.44 230.977   4 
  -1  11   3 6007.98 260.635   4 
   1  11   3 5900.13 261.905   4 
  -1  11   3 5115.23 943.202   1 
  -1  11   4 11526.1 1409.17   1 
   1  11   4 13926.0 1611.24   1 
  -1  11   5 11929.7 1542.46   1 
   1  11   5 11713.3 1505.38   1 
  -1  11   6 3126.64 805.232   1 
   1  11   6 4331.03 996.106   1 
   1 -12 -12 2213.93 130.093   2 
  -1 -12 -12 2203.80 125.483   2 
   1 -12 -11 285.183 98.4304   2 
  -1 -12 -11 253.545 95.4147   2 
   1 -12 -10 4594.52 243.118   2 
  -1 -12 -10 4269.32 230.751   2 
   1 -12  -9 69.2634 124.106   2 
  -1 -12  -9 115.885 121.966   2 
  -1 -12  -8 1468.92 173.693   2 
   1 -12  -8 1769.41 191.574   2 
   1  12  -7 27.5227 95.8671   4 
  -1  12  -7 118.899 105.927   4 
  -1  12  -6 468.488 141.918   4 
   1  12  -6 485.507 131.312   4 
  -1  12  -5 21047.6 553.622   4 
   1  12  -5 20807.7 546.155   4 
  -1  12  -4 12433.6 426.025   4 
   1  12  -4 12747.2 429.107   4 
   1  12  -3 62.2131 110.674   4 
  -1  12  -3 147.842 118.673   4 
  -1  12  -2 449.950 129.544   4 
   1  12  -2 486.134 135.983   4 
   1  12  -1 1843.46 185.638   4 
  -1  12  -1 1948.20 184.941   4 
   1  12   0 14563.3 441.973   4 
  -1  12   0 13722.3 430.847   4 
   1  12   1 3393.38 222.481   4 
  -1  12   1 3378.26 227.238   4 
  -1  12   2 147.128 87.3400   4 
   1  12   2-17.7678 97.1270   4 
  -1  12   3 119.525 95.1724   4 
   1  12   3 82.2353 86.1464   4 
  -1  12   4 11717.5 1514.84   1 
   1  12   4 10878.3 1477.36   1 
  -1  12   5 22267.5 2123.67   1 
   1  12   5 19696.7 2024.88   1 
  -1 -13 -11 86.5872 60.1685   2 
   1 -13 -11 166.693 66.5532   2 
  -1 -13 -10 3316.12 185.139   2 
   1 -13 -10 3489.10 191.322   2 
   1 -13  -9 3673.50 216.815   2 
  -1 -13  -9 3517.81 207.179   2 
   1 -13  -8 700.631 137.747   2 
  -1 -13  -8 335.495 116.112   2 
   1  13  -7 2192.62 184.394   4 
  -1  13  -7 2160.82 187.099   4 
  -1 -13  -7 2409.23 194.842   2 
   1  13  -6 5380.26 287.527   4 
  -1  13  -6 5770.45 296.845   4 
  -1  13  -5 18215.6 525.332   4 
   1  13  -5 17095.0 508.146   4 
   1  13  -4 14101.3 471.619   4 
  -1  13  -4 13911.7 466.217   4 
   1  13  -3 6623.18 337.082   4 
  -1  13  -3 7373.62 353.103   4 
   1  13  -2 1500.38 190.399   4 
  -1  13  -2 1312.40 182.379   4 
  -1  13  -1 4582.70 276.721   4 
   1  13  -1 5049.45 294.276   4 
   1  13   0 2929.53 229.398   4 
  -1  13   0 2937.06 229.490   4 
   1  13   1 8738.19 355.359   4 
  -1  13   1 8361.47 350.181   4 
  -1  13   2 1935.50 183.997   4 
   1  13   2 1922.86 186.870   4 
   1  13   3 7670.06 321.364   4 
  -1  13   3 7401.02 316.361   4 
   1  13   4 13607.6 394.253   4 
  -1 -14 -10 157.020 61.1847   2 
   1 -14 -10 87.9004 60.9261   2 
   1 -14  -9 192.909 87.0338   2 
  -1 -14  -9 310.845 81.8906   2 
   1 -14  -8 414.964 107.750   2 
  -1 -14  -8 149.852 83.4743   2 
   1  14  -7 1386.49 151.587   4 
   1 -14  -7 1439.73 148.612   2 
  -1  14  -7 1242.68 147.917   4 
  -1 -14  -7 1411.93 143.850   2 
   1  14  -6 162.824 126.071   4 
  -1 -14  -6 193.311 105.062   2 
  -1  14  -6 44.3293 120.683   4 
  -1  14  -5 2351.59 214.167   4 
   1  14  -5 2800.56 228.694   4 
  -1  14  -4 2213.89 220.490   4 
   1  14  -4 2005.99 213.850   4 
   1  14  -3 1503.56 195.529   4 
  -1  14  -3 1824.37 217.405   4 
   1  14  -2-24.9283 159.592   4 
  -1  14  -2 62.2316 137.406   4 
  -1  14  -1 906.783 166.439   4 
   1  14  -1 869.188 173.119   4 
  -1  14   0 1197.52 184.661   4 
   1  14   0 1295.36 188.676   4 
   1  14   1 929.156 162.295   4 
  -1  14   1 984.256 163.898   4 
  -1  14   2 55.1360 111.344   4 
   1  14   2-35.8067 114.795   4 
  -1  14   3 1996.23 179.232   4 
   1  14   3 2044.71 179.840   4 
   1  14   4 2031.16 171.988   4 
   1 -15  -9 219.504 53.0021   2 
  -1 -15  -8 729.530 86.5477   2 
   1 -15  -8 917.898 97.7562   2 
   1  15  -7 147.780 90.4672   4 
  -1  15  -7 87.6487 86.3542   4 
   1 -15  -7 130.164 77.5568   2 
  -1 -15  -7 84.8438 65.4916   2 
   1  15  -6 200.804 112.142   4 
  -1  15  -6 256.352 113.288   4 
   1 -15  -6 135.879 85.8962   2 
   1  15  -5 242.348 133.127   4 
  -1  15  -5-19.0863 132.677   4 
   1  15  -4 545.417 149.861   4 
  -1  15  -4 315.870 149.076   4 
   1  15  -3 2341.08 230.592   4 
  -1  15  -3 2357.54 227.321   4 
   1  15  -2 2013.78 222.485   4 
  -1  15  -2 2020.59 221.244   4 
  -1  15  -1-119.642 154.898   4 
   1  15  -1 9.22039 141.708   4 
  -1  15   0 252.726 140.322   4 
   1  15   0 221.416 146.911   4 
  -1  15   1 84.9681 123.788   4 
   1  15   1 6.52345 131.408   4 
  -1  15   2 1798.27 182.350   4 
   1  15   2 1814.08 183.737   4 
   1  15   3 1909.76 175.293   4 
  -1  15   3 1963.30 168.557   4 
   1  16  -7 932.138 96.0283   4 
  -1  16  -7 871.751 96.1826   4 
   1  16  -6 577.980 109.621   4 
  -1  16  -6 583.725 114.069   4 
   1  16  -5 5368.66 255.255   4 
  -1  16  -5 5437.02 263.579   4 
  -1  16  -4 1437.63 177.370   4 
   1  16  -4 1361.24 172.268   4 
  -1  16  -3 1196.49 177.982   4 
   1  16  -3 1168.83 181.721   4 
   1  16  -2 466.049 152.083   4 
  -1  16  -2 402.940 153.898   4 
  -1  16  -1 470.727 152.665   4 
   1  16  -1 679.022 155.634   4 
  -1  16   0 291.137 130.452   4 
   1  16   0 115.101 130.585   4 
  -1  16   1 631.831 138.117   4 
   1  16   1 709.588 143.163   4 
  -1  16   2 387.204 115.341   4 
   1  16   2 497.244 120.855   4 
   1  16   3 801.031 118.954   4 
  -1  16   3 931.557 120.716   4 
  -1  17  -6 874.336 96.7692   4 
   1  17  -6 907.974 94.0464   4 
  -1  17  -5 4620.72 210.059   4 
   1  17  -5 4793.05 209.549   4 
   1  17  -4 3269.35 199.922   4 
  -1  17  -4 3099.48 198.268   4 
  -1  17  -3 425.449 120.543   4 
   1  17  -3 487.890 129.734   4 
   1  17  -2 1023.32 155.020   4 
  -1  17  -2 755.592 142.247   4 
   1  17  -1 1050.89 151.476   4 
  -1  17  -1 876.631 142.998   4 
   1  17   0 194.303 114.243   4 
  -1  17   0 229.700 108.855   4 
  -1  17   1 1183.05 143.482   4 
   1  17   1 1009.32 133.278   4 
   1  17   2 504.967 105.410   4 
  -1  17   2 486.804 106.966   4 
  -1  18  -5 597.593 72.8579   4 
  -1  18  -4 5296.25 199.492   4 
   1  18  -4 5160.34 196.334   4 
   1  18  -3 891.566 107.331   4 
  -1  18  -3 834.942 109.506   4 
   1  18  -2 1329.00 128.707   4 
  -1  18  -2 1381.76 132.068   4 
  -1  18  -1 1164.71 125.339   4 
   1  18  -1 933.604 118.833   4 
   1  18   0 746.544 108.722   4 
  -1  18   0 743.989 106.365   4 
  -1  18   1 1145.60 112.901   4 
  -2   0 -13 1319.61 158.009   2 
   2   0 -12 124.049 96.4514   2 
  -2   0 -12 89.6916 112.760   2 
  -2   0 -11 32042.4 669.153   2 
   2   0 -11 32034.2 651.073   2 
  -2   0 -10 19116.9 506.429   2 
   2   0 -10 18815.2 487.736   2 
  -2   0  -9 79554.9 965.088   2 
   2   0   1 360236. 2043.46   1 
   2   0   7 3468.56 516.731   1 
   2   0   8 5937.07 741.448   1 
   2   0  14 3422.63 224.280   3 
   2   0  15 7634.98 246.447   3 
  -2   0  15 8304.45 261.916   3 
  -2  -1 -14 3939.47 202.425   2 
  -2  -1 -13 2883.30 213.904   2 
   2  -1 -13 3091.99 207.788   2 
  -2   1 -12 1091.13 148.836   2 
  -2  -1 -12 1035.14 162.762   2 
   2  -1 -12 926.916 139.886   2 
  -2  -1 -11 16765.1 494.238   2 
  -2   1 -11 15220.5 453.919   2 
   2  -1 -11 15454.4 466.288   2 
  -2   1 -10 1654.54 167.448   2 
   2  -1 -10 1316.75 158.590   2 
  -2  -1 -10 1904.65 185.604   2 
   2  -1  -9 16240.5 427.873   2 
  -2  -1  -9 16629.9 449.815   2 
  -2   1  -9 16271.5 435.899   2 
   2   1  -1 2699.60 204.614   1 
   2   1   0 866102. 3743.78   1 
   2   1   1 1984.64 205.024   1 
   2  -1   7 2843.41 438.777   1 
   2   1   7 3253.12 595.977   1 
   2   1   8 26348.6 1645.86   1 
   2   1   9 15241.3 1359.89   1 
   2   1  14 3090.02 221.318   3 
   2  -1  14 3295.39 209.206   3 
   2  -1  15 3932.75 176.044   3 
   2   1  15 4516.50 210.288   3 
  -2   1  15 4258.27 202.901   3 
  -2  -1  15 3610.54 175.747   3 
  -2  -2 -14 1244.12 136.644   2 
   2  -2 -14 1155.73 117.870   2 
  -2  -2 -13 1406.20 163.346   2 
   2  -2 -13 1373.19 160.096   2 
  -2  -2 -12 2458.18 220.579   2 
  -2   2 -12 2252.89 184.785   2 
   2  -2 -12 2293.30 206.347   2 
  -2  -2 -11 379.670 135.671   2 
   2  -2 -11 349.410 130.066   2 
  -2   2 -11 222.749 102.394   2 
  -2   2 -10 5311.62 267.215   2 
   2  -2 -10 5720.96 282.890   2 
  -2  -2 -10 5681.67 290.775   2 
   2  -2  -9 1379.96 143.014   2 
  -2  -2  -9 1527.34 160.153   2 
  -2   2  -9 1510.97 144.399   2 
   2   2  -1 621019. 3400.07   1 
   2   2   0 52527.1 1093.12   1 
   2   2   1 602766. 4024.43   1 
   2   2   2 27171.6 980.496   1 
   2  -2   6 33970.5 1204.50   1 
   2   2   7 14846.3 1210.96   1 
   2   2   8 5311.91 795.241   1 
   2   2   9 4743.79 794.594   1 
  -2   2  10 4907.51 883.319   1 
   2  -2  14 664.536 117.790   3 
   2   2  14 1098.33 177.910   3 
  -2  -2  15 373.899 83.1279   3 
  -2   2  15 326.959 101.706   3 
  -2  -3 -14 619.767 116.852   2 
   2  -3 -14 716.538 108.324   2 
   2  -3 -13 307.263 118.023   2 
  -2  -3 -13 434.741 143.357   2 
   2  -3 -12 3624.09 253.142   2 
  -2  -3 -12 3766.94 263.617   2 
  -2  -3 -11 20248.7 552.984   2 
   2  -3 -11 21495.4 555.202   2 
   2  -3 -10 6882.82 318.302   2 
  -2  -3 -10 6747.25 316.571   2 
  -2  -3  -9 4552.68 250.058   2 
   2  -3  -9 4593.77 245.742   2 
   2   3  -2 242563. 2291.32   1 
   2   3  -1 41113.0 1058.43   1 
  -2   3  -1 45399.5 725.234   1 
   2   3   0 80023.8 1544.79   1 
   2   3   1 48442.3 1323.46   1 
   2   3   2 221452. 3114.53   1 
   2  -3   4 22635.9 485.321   1 
   2   3   6 14058.8 1151.03   1 
   2   3   7 6733.90 857.389   1 
   2   3   8 6798.64 956.212   1 
  -2   3   9 4255.40 835.712   1 
   2   3   9 3708.47 782.810   1 
  -2   3  10 5272.28 957.726   1 
   2   3  10 5548.10 962.222   1 
   2  -3  13 137.181 99.5289   3 
  -2  -3  14 1518.81 166.244   3 
   2  -3  14 1341.82 165.699   3 
   2   3  15 244.440 104.005   3 
  -2   3  15 875.681 122.577   3 
  -2  -4 -14 1904.54 162.105   2 
   2  -4 -14 1958.86 153.686   2 
  -2  -4 -13 1736.19 184.595   2 
   2  -4 -13 1803.54 182.012   2 
   2  -4 -12 3737.96 257.257   2 
  -2  -4 -12 3918.06 271.202   2 
   2  -4 -11 4211.67 272.130   2 
  -2  -4 -11 4276.15 276.580   2 
  -2  -4 -10 5894.87 305.442   2 
   2  -4 -10 6061.63 303.497   2 
   2  -4  -9 22774.5 528.872   2 
  -2  -4  -9 21242.9 524.166   2 
   2   4  -2 31585.3 920.771   1 
  -2   4  -1 116965. 1535.24   1 
   2   4  -1 119149. 2090.59   1 
   2   4   0 23532.1 963.583   1 
   2   4   1 122359. 2328.34   1 
   2   4   2 29306.4 1248.91   1 
   2   4   3 102478. 2555.65   1 
   2   4   4 28753.4 1479.84   1 
   2   4   5 36945.4 1812.01   1 
   2   4   6 11803.2 1129.82   1 
   2   4   7 14465.7 1330.99   1 
   2   4   8 4152.44 800.250   1 
   2   4   9 24525.1 1965.03   1 
  -2   4   9 20962.4 1838.26   1 
   2   4  10 4521.71 912.469   1 
  -2   4  10 5682.02 1054.70   1 
   2   4  14 1712.18 198.155   3 
   2   4  15-72.8673 72.7177   3 
  -2   4  15-44.5727 73.2191   3 
  -2  -5 -15 280.240 57.7762   2 
   2  -5 -14 882.105 118.737   2 
  -2  -5 -14 1178.96 134.071   2 
  -2  -5 -13 19.8585 126.242   2 
   2  -5 -13 177.723 116.814   2 
  -2  -5 -12 2592.58 236.520   2 
   2  -5 -12 3100.28 242.448   2 
   2  -5 -11 2751.41 231.171   2 
  -2  -5 -11 2750.10 242.483   2 
   2  -5 -10 13825.2 446.164   2 
  -2  -5 -10 13369.4 451.933   2 
   2  -5  -9 1904.50 181.935   2 
  -2  -5  -9 1635.35 176.536   2 
  -2  -5  -8 40762.3 685.302   2 
  -2   5  -2 31866.0 562.645   1 
   2   5  -2 35566.8 1095.81   1 
  -2   5  -1 107406. 1791.68   1 
   2   5  -1 100771. 2195.31   1 
   2   5   0 190087. 3065.09   1 
  -2   5   0 200391. 2761.61   1 
   2   5   1 110060. 2437.07   1 
   2   5   2 31890.8 1434.45   1 
   2   5   3 5123.01 666.306   1 
   2   5   4 1718.20 441.289   1 
   2   5   5 76966.4 2785.34   1 
   2   5   6 29613.6 1858.80   1 
   2   5   7 955.458 387.712   1 
  -2   5   8 38987.2 2478.57   1 
   2   5   8 40257.3 2489.19   1 
   2   5   9 1295.89 496.118   1 
  -2   5   9 861.331 539.997   1 
  -2   5  10 13668.4 1649.77   1 
   2   5  10 13381.1 1557.94   1 
   2   5  14 1235.28 147.169   3 
   2   5  15 323.702 71.1877   3 
  -2   5  15 485.679 81.5295   3 
  -2  -6 -14 1051.80 123.206   2 
   2  -6 -14 1131.66 122.056   2 
  -2  -6 -13 2637.70 208.831   2 
   2  -6 -13 2726.98 204.769   2 
   2  -6 -12 4733.72 281.702   2 
  -2  -6 -12 4698.40 290.813   2 
   2  -6 -11 7062.10 338.572   2 
  -2  -6 -11 6927.10 344.740   2 
   2  -6 -10 4300.62 274.901   2 
  -2  -6 -10 4663.77 284.482   2 
   2  -6  -9 14641.1 445.011   2 
  -2  -6  -9 14158.3 445.336   2 
  -2  -6  -8 2765.58 206.311   2 
   2   6  -2 55195.6 1473.93   1 
   2   6  -1 106848. 2452.90   1 
  -2   6  -1 107845. 2085.82   1 
  -2   6   0 19036.5 972.004   1 
   2   6   0 17738.2 1044.98   1 
  -2   6   1 117387. 2627.79   1 
   2   6   1 114516. 2727.65   1 
   2   6   2 51371.0 1949.80   1 
   2   6   3 124824. 3276.09   1 
   2   6   4 34154.9 1849.29   1 
   2   6   5 6515.17 888.135   1 
   2   6   6 15190.2 1426.12   1 
   2   6   7 1282.57 589.292   1 
  -2   6   7 636.335 390.209   1 
  -2   6   8 5069.93 995.298   1 
   2   6   8 5162.12 1004.51   1 
   2   6   9 21716.3 2008.60   1 
  -2   6   9 23229.2 2078.74   1 
   2   6  13 2872.56 243.476   3 
  -2   6  14 389.662 105.514   3 
   2   6  14 425.858 100.005   3 
   2  -7 -14 7015.41 234.883   2 
  -2  -7 -14 6765.83 235.872   2 
   2  -7 -13 208.576 120.328   2 
  -2  -7 -13 104.575 115.319   2 
  -2  -7 -12 10915.2 404.226   2 
   2  -7 -12 11085.4 392.998   2 
   2  -7 -11 3271.83 255.688   2 
  -2  -7 -11 3540.74 264.367   2 
  -2  -7 -10 9790.14 398.089   2 
   2  -7 -10 9803.78 393.204   2 
   2  -7  -9 7752.41 339.910   2 
  -2  -7  -9 7767.53 345.401   2 
  -2  -7  -8 34194.5 657.689   2 
   2   7  -2 5547.13 511.036   1 
  -2   7  -1 6970.59 601.660   1 
   2   7  -1 5438.28 616.864   1 
   2   7   0 4094.81 591.938   1 
  -2   7   0 4889.11 545.656   1 
   2   7   1 9720.31 896.986   1 
  -2   7   1 9038.52 817.050   1 
  -2   7   2 2506.59 505.889   1 
   2   7   2 1932.33 458.745   1 
  -2   7   3 54701.3 2294.10   1 
   2   7   3 56455.9 2365.67   1 
   2   7   4 21688.2 1576.45   1 
  -2   7   4 22784.4 1599.63   1 
  -2   7   5 5433.10 887.883   1 
   2   7   5 5041.43 850.119   1 
   2   7   6 13200.9 1417.05   1 
  -2   7   6 16680.4 1578.76   1 
   2   7   7 8164.24 1228.67   1 
  -2   7   7 7533.15 1140.84   1 
   2   7   8 35479.3 2535.93   1 
  -2   7   8 34929.4 2536.25   1 
   2   7   9 8023.31 1257.45   1 
  -2   7   9 10870.3 1476.01   1 
   2   7  12 8105.39 335.074   3 
   2   7  13 544.015 118.921   3 
   2   7  14 4314.50 182.656   3 
  -2   7  14 4731.40 190.179   3 
   2  -8 -14 2304.89 131.819   2 
  -2  -8 -14 2432.85 136.510   2 
  -2  -8 -13 2.90696 100.816   2 
   2  -8 -13 78.3944 98.4343   2 
   2  -8 -12 2058.67 203.252   2 
  -2  -8 -12 2119.77 207.947   2 
   2  -8 -11 1044.31 187.884   2 
  -2  -8 -11 744.012 176.517   2 
  -2  -8 -10 1073.58 188.011   2 
   2  -8 -10 1114.77 187.088   2 
   2  -8  -9 1158.82 178.913   2 
  -2  -8  -9 1288.76 177.216   2 
  -2  -8  -8 7743.07 331.297   2 
   2   8  -1 2047.47 419.314   1 
   2   8   0 36827.2 1802.21   1 
  -2   8   0 32171.3 1539.55   1 
   2   8   1 633.480 323.288   1 
  -2   8   1 401.725 252.234   1 
   2   8   2 10223.7 1036.92   1 
  -2   8   2 9100.04 952.086   1 
   2   8   3 27982.0 1774.25   1 
  -2   8   3 29645.9 1816.97   1 
   2   8   4 9579.33 1143.92   1 
  -2   8   4 11102.4 1187.18   1 
  -2   8   5 7110.68 1056.07   1 
   2   8   5 7606.71 1097.25   1 
  -2   8   6 19015.7 1763.08   1 
   2   8   6 20845.6 1845.01   1 
  -2   8   7 10460.2 1404.97   1 
   2   8   7 11352.2 1438.17   1 
  -2   8   8 8349.05 1293.42   1 
   2   8   8 6779.12 1209.72   1 
   2   8  11 2283.53 193.362   3 
   2   8  12 2926.89 201.022   3 
  -2   8  13 331.806 99.1193   3 
   2   8  13 366.504 93.3078   3 
  -2  -9 -14 251.042 53.6779   2 
  -2  -9 -13 3318.60 185.199   2 
   2  -9 -13 3183.15 180.583   2 
   2  -9 -12 669.289 141.104   2 
  -2  -9 -12 543.671 133.561   2 
   2  -9 -11 1485.12 198.889   2 
  -2  -9 -11 1436.78 191.649   2 
   2  -9 -10 9074.94 381.759   2 
  -2  -9 -10 9773.45 389.657   2 
  -2  -9  -9 3385.18 254.348   2 
   2  -9  -9 2911.36 237.404   2 
  -2  -9  -8 1903.87 195.255   2 
  -2   9  -6 15402.5 425.775   4 
   2   9  -6 15675.1 416.058   4 
  -2   9  -5 7189.98 290.493   4 
   2   9   0 19041.3 1433.66   1 
   2   9   1 27157.5 1747.85   1 
  -2   9   1 26943.9 1627.01   1 
  -2   9   2 68812.1 2749.34   1 
   2   9   2 70645.8 2904.90   1 
   2   9   3 10934.6 1229.88   1 
  -2   9   3 11198.0 1196.97   1 
  -2   9   4 6830.35 1014.65   1 
   2   9   4 7009.16 1005.31   1 
   2   9   5 7028.41 1081.54   1 
  -2   9   5 5961.87 994.811   1 
  -2   9   6 15053.3 1639.81   1 
   2   9   6 12315.4 1505.19   1 
  -2   9   7-498.783 593.331   1 
   2   9   7-152.435 328.936   1 
   2   9   8 2990.54 918.874   1 
  -2   9   8 1648.75 636.775   1 
   2   9  10 7965.79 314.427   3 
   2   9  11 855.422 125.266   3 
  -2   9  12 1457.18 129.562   3 
   2   9  12 1268.07 123.344   3 
  -2 -10 -13 5323.59 199.446   2 
   2 -10 -13 5382.84 201.979   2 
   2 -10 -12 1452.48 154.807   2 
  -2 -10 -12 1399.33 149.885   2 
  -2 -10 -11 5456.88 276.895   2 
   2 -10 -11 5520.11 279.545   2 
  -2 -10 -10 2063.40 206.253   2 
   2 -10 -10 2119.83 216.845   2 
   2 -10  -9 5181.58 297.112   2 
  -2 -10  -9 5725.21 301.847   2 
  -2 -10  -8 4272.66 263.927   2 
  -2  10  -7 19024.3 490.838   4 
  -2  10  -6 5110.12 265.844   4 
   2  10  -6 4889.91 255.563   4 
   2  10  -5 12994.1 401.155   4 
  -2  10  -5 13552.9 415.458   4 
   2  10  -4 6893.05 292.452   4 
  -2  10  -4 6860.37 292.002   4 
  -2  10  -3 6249.76 275.281   4 
   2  10  -3 5840.28 267.367   4 
   2  10   1 12600.2 1288.92   1 
  -2  10   1 13082.6 1243.36   1 
  -2  10   2 8643.61 1085.46   1 
   2  10   2 7646.83 1067.69   1 
  -2  10   3 7236.75 1035.38   1 
   2  10   3 5468.91 923.576   1 
  -2  10   4 4952.21 943.441   1 
   2  10   4 6027.42 1008.21   1 
  -2  10   5 12147.1 1473.38   1 
   2  10   5 13399.0 1567.80   1 
   2  10   6 4758.48 948.309   1 
  -2  10   6 4583.68 1024.01   1 
   2  10   7 18971.5 1999.84   1 
  -2  10   7 16204.0 1832.28   1 
   2 -11 -13 386.582 62.7936   2 
  -2 -11 -12 1554.22 133.506   2 
   2 -11 -12 1959.15 148.821   2 
  -2 -11 -11 178.988 110.104   2 
   2 -11 -11 125.449 107.066   2 
  -2 -11 -10 3886.50 242.639   2 
   2 -11 -10 4268.46 260.589   2 
  -2 -11  -9 476.561 142.612   2 
   2 -11  -9 480.224 156.850   2 
  -2 -11  -8 3205.93 233.386   2 
  -2  11  -7 3292.79 228.405   4 
   2  11  -7 2937.72 208.867   4 
   2  11  -6 1694.47 175.857   4 
  -2  11  -6 1551.70 178.749   4 
   2  11  -5 3791.67 237.941   4 
  -2  11  -5 3291.03 230.248   4 
   2  11  -4 2815.66 211.061   4 
  -2  11  -4 3195.18 223.759   4 
   2  11  -3 1178.41 149.574   4 
  -2  11  -3 1175.80 145.162   4 
   2  11  -2 4222.08 240.230   4 
  -2  11  -2 4074.25 236.696   4 
   2  11  -1 6976.91 299.818   4 
  -2  11  -1 6645.50 291.296   4 
   2  11   0 380.407 107.778   4 
  -2  11   0 195.270 85.5267   4 
  -2  11   1 6682.12 286.025   4 
   2  11   1 7242.57 294.591   4 
   2  11   2 3871.27 220.426   4 
  -2  11   2 4094.36 224.481   4 
  -2  11   3 1674.40 624.559   1 
  -2  11   3 1101.36 122.621   4 
   2  11   3 1002.38 504.723   1 
   2  11   3 1162.41 131.602   4 
  -2  11   4 3493.41 815.892   1 
   2  11   4 3149.74 850.304   1 
   2  11   5 2641.08 768.352   1 
  -2  11   5 2640.29 803.010   1 
  -2  11   6 983.781 543.318   1 
   2  11   6 887.527 568.246   1 
   2 -12 -12 166.530 64.6864   2 
  -2 -12 -12 248.999 64.2202   2 
  -2 -12 -11 1480.12 135.870   2 
   2 -12 -11 1401.82 136.672   2 
  -2 -12 -10 143.634 107.402   2 
   2 -12 -10 92.7306 110.475   2 
   2 -12  -9 2804.81 216.129   2 
  -2 -12  -9 2968.67 209.958   2 
  -2 -12  -8 3338.92 229.055   2 
   2  12  -7 4826.24 259.705   4 
  -2  12  -7 5029.54 274.784   4 
  -2 -12  -7 5407.11 276.152   2 
  -2  12  -6 1754.23 197.402   4 
   2  12  -6 1724.89 177.848   4 
  -2  12  -5 4534.88 276.402   4 
   2  12  -5 4516.57 269.424   4 
   2  12  -4 652.504 137.858   4 
  -2  12  -4 750.869 147.225   4 
  -2  12  -3 10757.2 401.128   4 
   2  12  -3 10117.3 387.392   4 
   2  12  -2 6026.12 304.239   4 
  -2  12  -2 5890.14 299.736   4 
   2  12  -1 1433.00 172.601   4 
  -2  12  -1 1173.66 156.860   4 
   2  12   0-20.9386 98.9696   4 
  -2  12   0 57.4336 99.4509   4 
   2  12   1 1290.46 155.299   4 
  -2  12   1 1156.16 145.996   4 
  -2  12   2 6961.76 303.600   4 
   2  12   2 7130.67 306.434   4 
   2  12   3 8273.41 1283.75   1 
  -2  12   3 9316.76 335.310   4 
   2  12   3 9366.82 341.700   4 
   2  12   4 636.903 108.636   4 
   2  12   4 803.336 410.265   1 
  -2  12   5 4866.62 1046.66   1 
  -2 -13 -11 112.772 61.5111   2 
   2 -13 -11 216.363 72.4227   2 
   2 -13 -10 3234.07 185.941   2 
  -2 -13 -10 3199.14 175.917   2 
   2 -13  -9 757.166 139.617   2 
  -2 -13  -9 700.822 123.994   2 
   2 -13  -8 1519.56 166.647   2 
  -2 -13  -8 1102.28 146.224   2 
  -2  13  -8 1225.99 140.576   4 
  -2  13  -7 534.535 129.187   4 
   2  13  -7 380.543 110.528   4 
  -2 -13  -7 789.086 134.682   2 
  -2  13  -6 6336.24 316.465   4 
   2  13  -6 6036.99 301.967   4 
  -2  13  -5 2747.11 242.051   4 
   2  13  -5 1989.57 203.808   4 
   2  13  -4-215.734 147.130   4 
  -2  13  -4 118.353 136.901   4 
   2  13  -3 1316.52 181.664   4 
  -2  13  -3 1627.94 203.748   4 
  -2  13  -2 17769.4 523.322   4 
   2  13  -2 18856.4 532.008   4 
  -2  13  -1 280.829 142.734   4 
   2  13  -1 124.424 128.885   4 
  -2  13   0 882.139 160.897   4 
   2  13   0 635.991 149.436   4 
  -2  13   1 969.815 150.441   4 
   2  13   1 810.051 142.001   4 
   2  13   2 18946.9 507.972   4 
  -2  13   2 19633.8 513.698   4 
  -2  13   3 362.027 107.492   4 
   2  13   3 460.585 117.976   4 
   2  13   4 180.214 103.854   4 
  -2 -14 -10 887.351 82.8460   2 
   2 -14 -10 1048.85 98.7500   2 
  -2 -14  -9 2621.82 153.933   2 
   2 -14  -9 3022.55 174.392   2 
  -2  14  -8 4530.84 216.655   4 
  -2 -14  -8 3937.66 200.343   2 
   2 -14  -8 4331.09 218.731   2 
   2 -14  -7 2071.97 173.467   2 
   2  14  -7 2040.99 171.601   4 
  -2 -14  -7 1861.62 157.348   2 
  -2  14  -7 2131.16 181.070   4 
   2  14  -6 4881.60 267.109   4 
  -2 -14  -6 5112.77 236.766   2 
  -2  14  -6 4990.02 276.819   4 
  -2  14  -5 2014.95 207.917   4 
   2  14  -5 2107.65 201.576   4 
  -2  14  -4 2390.72 229.661   4 
   2  14  -4 2083.58 217.148   4 
   2  14  -3 315.163 143.900   4 
  -2  14  -3 454.374 154.704   4 
  -2  14  -2 1335.09 196.147   4 
   2  14  -2 1352.26 192.542   4 
   2  14  -1 7936.37 365.104   4 
  -2  14  -1 7824.53 364.074   4 
   2  14   0 27023.0 635.734   4 
  -2  14   0 28058.4 645.419   4 
  -2  14   1 5306.01 289.763   4 
   2  14   1 5098.26 283.954   4 
   2  14   2 771.812 148.136   4 
  -2  14   2 750.237 135.585   4 
  -2  14   3 1073.76 143.932   4 
   2  14   3 1048.18 140.787   4 
   2  14   4 3563.61 212.377   4 
   2 -15  -9 251.987 58.1711   2 
   2 -15  -8 1033.13 106.660   2 
   2  15  -7 3085.09 179.433   4 
  -2  15  -7 3126.07 193.093   4 
   2 -15  -7 2922.89 167.820   2 
  -2  15  -6 3149.57 217.408   4 
   2  15  -6 2683.64 193.366   4 
   2 -15  -6 2933.40 177.188   2 
  -2  15  -5 3077.61 230.830   4 
   2  15  -5 2994.00 224.008   4 
   2  15  -4 4005.73 258.111   4 
  -2  15  -4 4001.13 266.471   4 
  -2  15  -3 925.518 169.446   4 
   2  15  -3 1068.20 177.483   4 
  -2  15  -2 3365.85 259.791   4 
   2  15  -2 3673.01 261.147   4 
  -2  15  -1 164.708 137.658   4 
   2  15  -1 621.360 171.819   4 
  -2  15   0 885.504 163.613   4 
   2  15   0 972.944 170.739   4 
  -2  15   1 1031.94 165.834   4 
   2  15   1 860.963 156.769   4 
   2  15   2 4946.12 267.120   4 
  -2  15   2 4956.87 263.742   4 
   2  15   3 1435.27 157.951   4 
  -2  15   3 1118.41 145.533   4 
   2  16  -7 2650.92 141.630   4 
  -2  16  -7 2869.13 156.227   4 
   2  16  -6-77.8113 78.4894   4 
  -2  16  -6 128.500 92.6311   4 
  -2  16  -5 775.127 140.091   4 
   2  16  -5 930.080 139.412   4 
   2  16  -4 1418.93 173.693   4 
  -2  16  -4 1205.98 169.289   4 
  -2  16  -3 222.510 138.267   4 
   2  16  -3 286.774 142.405   4 
  -2  16  -2 2820.79 232.265   4 
   2  16  -2 2642.51 222.959   4 
  -2  16  -1 5399.80 291.456   4 
   2  16  -1 5128.07 284.225   4 
  -2  16   0 239.368 127.282   4 
   2  16   0 215.915 131.376   4 
  -2  16   1 4282.45 250.721   4 
   2  16   1 4403.98 253.768   4 
  -2  16   2 2682.92 194.141   4 
   2  16   2 3089.50 209.714   4 
  -2  16   3 166.864 85.5981   4 
   2  16   3 61.7440 90.3488   4 
   2  17  -6 537.125 81.2867   4 
  -2  17  -6 406.607 78.4235   4 
  -2  17  -5 807.339 118.482   4 
   2  17  -5 971.700 119.189   4 
   2  17  -4 1192.80 145.365   4 
  -2  17  -4 1194.37 148.459   4 
  -2  17  -3 825.472 141.354   4 
   2  17  -3 751.940 138.491   4 
  -2  17  -2 754.814 145.762   4 
   2  17  -2 698.323 143.164   4 
  -2  17  -1 499.686 132.054   4 
   2  17  -1 543.756 133.272   4 
  -2  17   0 123.121 108.486   4 
   2  17   0 178.419 116.273   4 
  -2  17   1 392.943 107.245   4 
   2  17   1 370.486 115.308   4 
  -2  17   2 634.770 107.540   4 
   2  17   2 868.609 121.230   4 
  -2  18  -5 834.688 84.9087   4 
  -2  18  -4 165.642 78.9586   4 
   2  18  -4 253.627 81.6738   4 
  -2  18  -3 961.457 115.383   4 
   2  18  -3 1323.48 125.009   4 
   2  18  -2 258.286 94.7964   4 
  -2  18  -2 308.494 93.2330   4 
  -2  18  -1 122.614 86.8673   4 
   2  18  -1 128.598 89.5118   4 
  -2  18   0 314.877 86.4074   4 
   2  18   0 446.778 94.2525   4 
  -2  18   1 41.6003 68.8540   4 
  -3   0 -13 134.781 112.514   2 
  -3   0 -12-81.2120 117.132   2 
  -3   0 -11 174.518 124.649   2 
   3   0 -11-46.4251 94.3557   2 
   3   0 -10-62.4897 83.6550   2 
  -3   0 -10-120.506 92.1817   2 
  -3   0  -9 29.1130 89.1714   2 
   3   0   0-21.2185 68.9331   1 
   3   0   1 148.398 79.0930   1 
   3   0   2-11.4831 86.6366   1 
   3   0   3-85.1032 107.966   1 
   3   0   4 42.8271 143.965   1 
   3   0   5 2.74896 136.687   1 
   3   0   6 162.377 175.295   1 
   3   0   7 115.418 212.915   1 
   3   0   8-189.757 192.141   1 
   3   0  14-49.5426 110.562   3 
  -3   0  15 82.1105 106.828   3 
   3   0  15 145.185 86.6935   3 
  -3  -1 -14 2689.67 176.627   2 
  -3  -1 -13 2155.19 190.180   2 
   3  -1 -13 2104.53 174.633   2 
  -3  -1 -12 4173.25 262.265   2 
   3  -1 -12 3696.64 235.940   2 
  -3   1 -12 3659.06 234.094   2 
  -3  -1 -11 2269.16 212.579   2 
  -3   1 -11 1858.43 179.791   2 
   3  -1 -11 1747.63 181.453   2 
  -3   1 -10 6017.37 288.131   2 
   3  -1 -10 5778.05 281.266   2 
  -3  -1 -10 6683.42 319.910   2 
   3  -1  -9 1539.83 146.665   2 
  -3   1  -9 1044.40 132.716   2 
  -3  -1  -9 1279.07 142.277   2 
   3   1  -1 162530. 1773.24   1 
   3   1   0 13857.5 552.216   1 
   3   1   1 162320. 1900.09   1 
   3  -1   1 164287. 1248.45   1 
   3  -1   2 21572.2 537.540   1 
   3   1   2 22940.7 812.019   1 
   3   1   3 270881. 3176.56   1 
   3  -1   3 271582. 2395.50   1 
   3  -1   4 57743.8 1348.14   1 
   3   1   4 59725.1 1689.23   1 
   3  -1   5 3093.81 376.755   1 
   3   1   5 3165.04 451.854   1 
   3  -1   6 1228.62 281.394   1 
   3   1   6 1264.51 345.964   1 
   3   1   7 5197.74 690.595   1 
   3  -1   7 4573.17 549.091   1 
   3   1   8 444.776 291.860   1 
   3   1   9 1484.75 439.710   1 
   3   1  14 3306.22 219.889   3 
   3  -1  14 3569.51 219.365   3 
   3   1  15 2493.49 158.235   3 
   3  -1  15 2638.68 153.241   3 
  -3   1  15 2948.94 180.758   3 
  -3  -1  15 3037.07 165.023   3 
   3  -2 -14 3534.05 181.215   2 
  -3  -2 -14 3819.12 205.040   2 
  -3  -2 -13 6377.11 304.090   2 
   3  -2 -13 5830.12 276.063   2 
  -3   2 -12 4980.51 261.001   2 
  -3  -2 -12 4856.40 288.347   2 
   3  -2 -12 4913.86 272.225   2 
  -3  -2 -11 13727.5 461.873   2 
  -3   2 -11 13303.8 421.416   2 
   3  -2 -11 13442.1 442.059   2 
  -3   2 -10 355.897 104.215   2 
   3  -2 -10 572.360 131.940   2 
  -3  -2 -10 317.085 115.567   2 
  -3   2  -9 10063.5 345.301   2 
  -3  -2  -9 10852.3 371.544   2 
   3  -2  -9 10831.1 353.692   2 
   3   2  -2 50951.8 1103.56   1 
   3   2  -1 130786. 1766.80   1 
   3   2   0 324709. 2996.96   1 
   3   2   1 144898. 2079.86   1 
   3   2   2 52433.9 1383.98   1 
   3   2   3 65859.7 1738.61   1 
   3  -2   3 66454.6 892.192   1 
   3  -2   4 48120.4 1014.40   1 
   3   2   4 47098.3 1646.87   1 
   3  -2   5 106097. 1860.11   1 
   3   2   5 94255.4 2556.73   1 
   3  -2   6 14434.6 787.897   1 
   3   2   6 11637.1 974.438   1 
   3   2   7 19483.4 1387.94   1 
   3   2   8 7685.33 966.779   1 
   3   2   9 10366.8 1166.14   1 
  -3   2  10 301.763 296.680   1 
   3   2  14 4100.71 245.425   3 
   3  -2  14 3940.39 205.967   3 
   3   2  15 4395.45 200.001   3 
   3  -2  15 4083.75 158.639   3 
  -3  -2  15 3857.74 161.496   3 
  -3   2  15 4720.55 210.161   3 
   3  -3 -14 8395.03 277.125   2 
  -3  -3 -14 8353.16 295.830   2 
  -3  -3 -13 9958.78 373.008   2 
   3  -3 -13 9910.70 354.362   2 
  -3  -3 -12 8110.59 361.228   2 
   3  -3 -12 7693.20 341.265   2 
  -3  -3 -11 1383.93 188.848   2 
   3  -3 -11 1746.94 187.656   2 
   3  -3 -10 4429.35 258.310   2 
  -3   3 -10 4258.54 236.948   2 
  -3  -3 -10 4937.19 277.159   2 
   3  -3  -9 5345.12 258.743   2 
  -3  -3  -9 5742.83 280.557   2 
  -3   3  -9 5208.06 248.527   2 
   3   3  -2 523300. 3787.65   1 
   3   3  -1 871.832 209.223   1 
   3   3   0 300743. 3231.42   1 
   3   3   1 255.548 167.230   1 
   3   3   2 474002. 4664.85   1 
   3   3   3 31875.4 1330.27   1 
   3   3   4 16989.8 1071.25   1 
   3   3   5 133526. 3251.66   1 
   3   3   6 177814. 4059.88   1 
   3   3   7 26076.3 1686.85   1 
   3   3   8 5579.38 851.247   1 
   3   3   9 4427.33 852.153   1 
  -3   3  10 461.664 352.853   1 
   3   3  10 1829.82 467.029   1 
   3  -3  13 10128.6 349.382   3 
   3  -3  14 7383.58 252.026   3 
   3   3  14 8037.61 313.131   3 
   3   3  15 996.824 112.505   3 
  -3   3  15 1336.14 127.959   3 
   3  -4 -14 545.266 100.795   2 
  -3  -4 -14 443.436 109.950   2 
   3  -4 -13 5792.36 282.311   2 
  -3  -4 -13 6441.60 304.076   2 
  -3  -4 -12 759.464 177.457   2 
   3  -4 -12 757.186 148.161   2 
   3  -4 -11 10364.9 397.388   2 
  -3  -4 -11 10760.7 417.990   2 
   3  -4 -10 1902.15 192.159   2 
  -3  -4 -10 1940.35 202.568   2 
  -3  -4  -9 13320.2 421.004   2 
   3  -4  -9 14353.0 426.675   2 
  -3  -4  -8 8558.48 313.264   2 
   3   4  -2 45279.4 1203.63   1 
   3   4  -1 34610.3 1188.50   1 
  -3   4  -1 34601.2 800.617   1 
   3   4   0 58.2455 146.654   1 
   3   4   1 26754.3 1128.07   1 
   3   4   2 47891.5 1632.39   1 
   3   4   3 248653. 3995.35   1 
   3   4   4 7892.78 795.624   1 
   3   4   5 102770. 3000.80   1 
   3   4   6 81226.1 2901.26   1 
   3   4   7 13959.2 1325.67   1 
   3   4   8 8493.44 1143.32   1 
   3   4   9 6611.82 1041.29   1 
  -3   4   9 8826.43 1228.45   1 
  -3   4  10 1409.85 506.295   1 
   3   4  10 2141.42 666.501   1 
   3   4  14 376.233 120.842   3 
   3   4  15 1619.72 124.874   3 
  -3   4  15 1671.06 125.887   3 
   3  -5 -14 2892.35 172.006   2 
  -3  -5 -14 2844.78 179.234   2 
   3  -5 -13 125.083 115.561   2 
  -3  -5 -13 50.9542 134.376   2 
  -3  -5 -12 9210.89 387.418   2 
   3  -5 -12 8995.21 369.054   2 
  -3  -5 -11 2684.82 236.979   2 
   3  -5 -11 2968.72 242.126   2 
   3  -5 -10 5965.68 306.649   2 
  -3  -5 -10 5893.42 313.053   2 
  -3  -5  -9 18592.6 499.780   2 
   3  -5  -9 18782.1 494.237   2 
  -3  -5  -8 17562.6 456.069   2 
   3   5  -3 55172.8 1338.11   1 
   3   5  -2 112863. 2093.70   1 
   3   5  -1 61679.5 1765.51   1 
  -3   5  -1 65951.2 1330.22   1 
   3   5   0 331770. 4186.54   1 
   3   5   1 64346.2 1920.35   1 
   3   5   2 85924.4 2370.45   1 
   3   5   3 59820.8 2131.41   1 
   3   5   4 85022.3 2743.99   1 
   3   5   5 9811.27 1021.14   1 
   3   5   6 25931.9 1768.55   1 
   3   5   7 9663.88 1150.21   1 
   3   5   8 23908.6 1931.62   1 
  -3   5   9 19961.5 1892.18   1 
   3   5   9 17548.0 1744.39   1 
   3   5  10 3664.28 839.563   1 
  -3   5  10 2509.91 756.125   1 
   3   5  13 103.817 136.970   3 
   3   5  14 3560.98 213.506   3 
   3   5  15 786.376 86.2955   3 
  -3   5  15 862.369 88.9631   3 
   3  -6 -14 1269.33 121.587   2 
  -3  -6 -14 1294.23 129.787   2 
   3  -6 -13 5714.92 279.346   2 
  -3  -6 -13 5850.10 281.892   2 
  -3  -6 -12 2826.61 250.268   2 
   3  -6 -12 2443.28 220.733   2 
  -3  -6 -11 2785.77 243.241   2 
   3  -6 -11 2760.69 234.197   2 
   3  -6 -10 752.257 168.560   2 
  -3  -6 -10 893.053 175.299   2 
  -3  -6  -9 5631.64 293.756   2 
   3  -6  -9 5795.16 291.711   2 
  -3  -6  -8 11654.0 382.442   2 
   3   6  -3 23808.0 917.343   1 
   3   6  -2 44827.5 1429.58   1 
   3   6  -1 43436.6 1622.72   1 
  -3   6  -1 43159.7 1269.41   1 
  -3   6   0 26263.7 1107.76   1 
   3   6   0 24926.0 1271.26   1 
   3   6   1 45730.5 1772.91   1 
   3   6   2 40820.4 1772.99   1 
   3   6   3 20313.1 1322.77   1 
   3   6   4 57653.0 2400.77   1 
   3   6   5 11628.6 1161.30   1 
   3   6   6 17685.3 1529.61   1 
   3   6   7 13329.5 1424.11   1 
  -3   6   8 11484.5 1417.77   1 
   3   6   8 9742.43 1287.77   1 
  -3   6   9 3406.66 855.841   1 
   3   6   9 3082.75 811.584   1 
   3   6  13 6538.71 292.284   3 
  -3   6  14 989.987 125.179   3 
   3   6  14 1137.03 123.132   3 
  -3  -7 -14 2020.31 143.155   2 
   3  -7 -14 2130.78 139.285   2 
   3  -7 -13 2576.47 195.997   2 
  -3  -7 -13 2312.92 190.665   2 
  -3  -7 -12 260.445 154.897   2 
   3  -7 -12 378.717 140.983   2 
  -3  -7 -11 2141.45 228.370   2 
   3  -7 -11 2153.81 219.115   2 
  -3  -7 -10 664.901 163.902   2 
   3  -7 -10 898.594 173.440   2 
  -3  -7  -9 1386.29 180.044   2 
  -3  -7  -8 1186.28 158.503   2 
   3   7  -2 16315.7 924.942   1 
  -3   7  -1 20945.7 1012.41   1 
   3   7  -1 20398.2 1216.25   1 
   3   7   0 13270.2 1028.51   1 
  -3   7   0 13454.5 884.653   1 
   3   7   1 21358.3 1331.87   1 
  -3   7   1 24002.8 1298.32   1 
   3   7   2 17182.4 1265.33   1 
  -3   7   2 16998.8 1211.28   1 
   3   7   3 15347.1 1251.79   1 
   3   7   4 3648.44 679.132   1 
   3   7   5 20239.3 1624.80   1 
   3   7   6 2481.96 643.405   1 
  -3   7   6 3529.62 770.933   1 
   3   7   7 3509.06 774.095   1 
  -3   7   7 4367.55 899.047   1 
  -3   7   8 663.770 497.652   1 
   3   7   8 1480.23 638.532   1 
  -3   7   9 2408.49 689.122   1 
   3   7   9 236.518 383.738   1 
   3   7  12 112.758 135.701   3 
   3   7  13 2427.25 175.006   3 
  -3   7  14 2298.86 141.631   3 
   3   7  14 2418.86 147.371   3 
   3  -8 -14 521.001 80.2903   2 
  -3  -8 -14 417.667 79.4859   2 
   3  -8 -13 1934.05 166.324   2 
  -3  -8 -13 2281.14 176.795   2 
  -3  -8 -12 1820.01 192.967   2 
   3  -8 -12 1710.75 187.258   2 
  -3  -8 -11 5256.71 307.198   2 
   3  -8 -11 5899.54 312.532   2 
  -3  -8 -10 842.511 176.865   2 
   3  -8 -10 756.686 170.486   2 
  -3  -8  -9 1340.69 179.305   2 
  -3  -8  -8 232.264 118.807   2 
   3   8  -1 4573.45 641.329   1 
   3   8   0 17084.1 1277.30   1 
  -3   8   0 18817.6 1157.34   1 
   3   8   1 5555.07 776.869   1 
  -3   8   1 6045.07 726.727   1 
  -3   8   2 8121.75 889.467   1 
   3   8   2 7776.12 929.292   1 
  -3   8   3 11236.6 1126.27   1 
   3   8   3 11097.5 1173.75   1 
  -3   8   4 26964.6 1851.30   1 
   3   8   4 28876.9 1933.66   1 
   3   8   5 4837.18 878.867   1 
  -3   8   5 3808.40 755.887   1 
   3   8   6 7621.57 1152.66   1 
  -3   8   6 7079.00 1101.81   1 
   3   8   7 3058.25 759.446   1 
  -3   8   7 3128.67 881.094   1 
   3   8   8-905.524 547.012   1 
  -3   8   8 124.872 402.850   1 
   3   8  11 5310.53 272.287   3 
   3   8  12 1662.35 160.831   3 
   3   8  13 1618.83 136.765   3 
  -3   8  13 1601.72 137.425   3 
  -3  -9 -14 2282.60 112.365   2 
   3  -9 -13 1851.68 149.444   2 
  -3  -9 -13 1992.90 155.632   2 
  -3  -9 -12 913.290 148.800   2 
   3  -9 -12 1099.50 156.215   2 
  -3  -9 -11 311.559 146.786   2 
   3  -9 -11 254.718 152.298   2 
   3  -9 -10 4476.04 287.900   2 
  -3  -9 -10 4283.81 276.638   2 
  -3  -9  -9 8807.29 369.228   2 
  -3  -9  -8 1831.60 190.056   2 
  -3   9  -7 577.799 115.107   4 
  -3   9  -6 10643.7 361.342   4 
  -3   9  -5 7600.12 303.685   4 
   3   9   0 354.850 281.840   1 
   3   9   1 3253.24 663.803   1 
  -3   9   1 2777.09 568.525   1 
   3   9   2 15209.8 1378.55   1 
  -3   9   2 15255.3 1301.42   1 
   3   9   3 8091.78 1063.76   1 
  -3   9   3 8758.69 1088.42   1 
   3   9   4 7708.51 1106.91   1 
  -3   9   4 7966.99 1089.50   1 
   3   9   5 8809.26 1248.36   1 
  -3   9   5 8385.77 1177.20   1 
  -3   9   6 13732.3 1595.23   1 
   3   9   6 12271.5 1508.71   1 
  -3   9   7 941.454 550.624   1 
   3   9   7 400.223 595.326   1 
  -3   9   8 1776.13 761.794   1 
   3   9   8 1022.57 650.404   1 
   3   9  10 2170.58 176.623   3 
   3   9  11 161.388 91.9167   3 
   3   9  12 1094.78 116.516   3 
  -3   9  12 979.419 112.547   3 
   3 -10 -13 2081.73 135.871   2 
  -3 -10 -13 2146.73 134.715   2 
  -3 -10 -12 594.307 121.243   2 
   3 -10 -12 697.006 130.391   2 
   3 -10 -11 2758.78 220.498   2 
  -3 -10 -11 2830.66 210.914   2 
   3 -10 -10 2255.31 216.933   2 
  -3 -10 -10 2136.72 209.009   2 
   3 -10  -9 6353.29 315.345   2 
  -3 -10  -9 6009.39 307.466   2 
  -3 -10  -8 2011.47 198.927   2 
  -3  10  -7 3880.30 236.980   4 
  -3  10  -6 6375.06 301.553   4 
   3  10  -6 6634.95 288.775   4 
   3  10  -5 13285.2 406.993   4 
  -3  10  -5 13454.7 422.316   4 
  -3  10  -4 1019.31 134.174   4 
   3  10  -4 1279.10 148.332   4 
  -3  10  -3 12380.3 385.360   4 
   3  10  -3 13121.0 391.704   4 
   3  10   1 934.768 457.617   1 
   3  10   2 3771.47 756.873   1 
  -3  10   2 4398.15 764.137   1 
   3  10   3 8150.43 1141.07   1 
  -3  10   3 7635.74 1036.25   1 
   3  10   4 339.073 301.913   1 
  -3  10   4 782.601 457.586   1 
   3  10   5 11142.0 1441.13   1 
  -3  10   5 11462.2 1438.55   1 
  -3  10   6 4657.58 967.804   1 
   3  10   6 5696.74 1085.14   1 
  -3  10   7 2633.70 851.317   1 
   3  10   7 3929.33 969.415   1 
   3 -11 -12 4591.14 204.866   2 
  -3 -11 -12 4853.04 205.960   2 
   3 -11 -11 352.678 118.073   2 
  -3 -11 -11 314.788 113.371   2 
  -3 -11 -10 6195.69 294.811   2 
   3 -11 -10 6447.43 304.041   2 
   3 -11  -9 1757.28 203.727   2 
  -3 -11  -9 1492.67 181.945   2 
  -3 -11  -8 3434.76 237.438   2 
  -3  11  -7 3657.61 244.615   4 
  -3 -11  -7 3625.10 238.042   2 
  -3  11  -6 18905.0 515.288   4 
   3  11  -6 18957.0 499.265   4 
  -3  11  -5 10379.2 385.609   4 
   3  11  -5 9685.91 364.635   4 
   3  11  -4 34417.9 669.087   4 
  -3  11  -4 34841.4 682.689   4 
   3  11  -3 5751.58 286.211   4 
  -3  11  -3 5937.80 290.606   4 
  -3  11  -2 15040.6 437.939   4 
   3  11  -2 14846.3 437.810   4 
   3  11  -1 3272.31 212.695   4 
  -3  11  -1 3166.87 210.791   4 
   3  11   0 3186.50 205.904   4 
  -3  11   0 3670.83 220.258   4 
   3  11   1 2415.30 181.767   4 
  -3  11   1 2288.50 179.468   4 
   3  11   2 18092.4 463.257   4 
  -3  11   2 17500.8 447.405   4 
   3  11   3 3522.45 798.698   1 
  -3  11   3 4395.82 889.607   1 
   3  11   3 4976.65 247.298   4 
  -3  11   3 5035.75 242.605   4 
  -3  11   4 39151.1 2592.88   1 
   3  11   4 35042.3 615.773   4 
   3  11   4 38256.3 2651.33   1 
  -3  11   5 8894.34 1321.28   1 
   3  11   5 9289.82 1382.49   1 
   3  11   6 14425.3 1762.53   1 
  -3  11   6 13653.0 1670.81   1 
   3 -12 -12 192.286 65.1755   2 
  -3 -12 -12 132.223 55.5223   2 
  -3 -12 -11 1522.22 133.482   2 
   3 -12 -11 1568.47 141.085   2 
  -3 -12 -10 530.162 114.113   2 
   3 -12 -10 760.013 139.701   2 
   3 -12  -9 2421.73 207.271   2 
  -3 -12  -9 2150.96 189.178   2 
  -3 -12  -8 1174.55 157.727   2 
  -3  12  -8 1079.01 145.002   4 
   3  12  -7 8317.75 321.900   4 
  -3  12  -7 8211.93 347.431   4 
  -3 -12  -7 9087.68 343.182   2 
  -3  12  -6 10556.8 397.778   4 
   3  12  -6 10674.7 390.774   4 
   3  12  -5 6441.78 316.497   4 
  -3  12  -5 6578.82 328.570   4 
   3  12  -4 8772.46 362.282   4 
  -3  12  -4 8702.56 370.034   4 
  -3  12  -3 7724.63 343.563   4 
   3  12  -3 8146.75 349.518   4 
  -3  12  -2 10223.1 390.030   4 
   3  12  -2 11024.2 395.069   4 
  -3  12  -1 16884.2 481.150   4 
   3  12  -1 16940.5 481.319   4 
  -3  12   0 3705.83 241.425   4 
   3  12   0 3228.29 223.830   4 
   3  12   1 15921.3 455.572   4 
  -3  12   1 14792.1 443.512   4 
   3  12   2 8998.35 345.262   4 
  -3  12   2 9420.88 348.997   4 
  -3  12   3 3857.67 223.195   4 
   3  12   3 3921.74 233.822   4 
   3  12   4 9105.42 326.823   4 
   3  12   4 7319.97 1249.06   1 
   3 -13 -11 846.815 94.6255   2 
  -3 -13 -11 748.336 82.6675   2 
  -3 -13 -10 2297.27 153.233   2 
   3 -13 -10 2116.16 160.584   2 
   3 -13  -9 978.185 141.266   2 
  -3 -13  -9 923.531 125.378   2 
   3 -13  -8 4044.92 236.287   2 
  -3  13  -8 3388.14 209.785   4 
  -3 -13  -8 4019.26 225.464   2 
  -3  13  -7 1874.04 183.905   4 
   3  13  -7 1446.91 153.501   4 
  -3 -13  -7 1520.00 156.763   2 
  -3  13  -6 923.820 157.990   4 
   3  13  -6 941.151 151.012   4 
  -3 -13  -6 1074.89 143.790   2 
  -3  13  -5 17986.7 525.344   4 
   3  13  -5 18213.9 514.831   4 
   3  13  -4 7223.56 346.032   4 
  -3  13  -4 7133.65 348.276   4 
   3  13  -3 10764.6 407.662   4 
  -3  13  -3 9691.74 398.302   4 
   3  13  -2 362.124 134.952   4 
  -3  13  -2 539.361 155.288   4 
   3  13  -1 15150.5 476.459   4 
  -3  13  -1 15046.3 479.102   4 
  -3  13   0 348.742 136.068   4 
   3  13   0 165.930 122.123   4 
  -3  13   1 14774.2 454.527   4 
   3  13   1 14695.5 457.823   4 
   3  13   2 775.183 151.875   4 
  -3  13   2 739.306 138.154   4 
  -3  13   3 11114.3 377.885   4 
   3  13   3 10461.6 372.515   4 
   3  13   4 4148.64 231.438   4 
  -3 -14 -10 679.449 72.9069   2 
   3 -14 -10 909.881 95.5205   2 
  -3 -14  -9 1724.29 126.780   2 
   3 -14  -9 1915.98 144.336   2 
  -3 -14  -8 424.861 92.8824   2 
   3 -14  -8 762.540 125.270   2 
  -3  14  -8 490.375 104.378   4 
  -3  14  -7 1565.68 167.147   4 
   3 -14  -7 1825.67 167.510   2 
  -3 -14  -7 1815.36 151.347   2 
   3  14  -7 1780.56 155.808   4 
  -3  14  -6 916.904 158.459   4 
   3  14  -6 944.175 152.338   4 
   3  14  -5 757.761 157.808   4 
  -3  14  -5 1016.68 179.905   4 
   3  14  -4 1387.68 185.469   4 
  -3  14  -4 1758.50 214.162   4 
   3  14  -3 773.179 175.485   4 
  -3  14  -3 813.742 178.362   4 
  -3  14  -2 2607.02 233.222   4 
   3  14  -2 2581.62 225.976   4 
  -3  14  -1 1508.18 200.468   4 
   3  14  -1 1327.37 191.181   4 
   3  14   0 1264.74 179.650   4 
  -3  14   0 1312.51 191.538   4 
  -3  14   1 1992.79 195.783   4 
   3  14   1 2302.35 216.719   4 
  -3  14   2 2211.29 200.036   4 
   3  14   2 2444.15 210.290   4 
   3  14   3 931.400 147.282   4 
  -3  14   3 989.896 138.795   4 
   3  14   4 1648.64 161.047   4 
   3 -15  -9 615.017 72.9240   2 
   3 -15  -8 1274.12 115.590   2 
   3  15  -7 245.492 84.1164   4 
   3 -15  -7 75.0009 78.1123   2 
  -3  15  -7 158.544 94.3692   4 
  -3  15  -6 813.545 141.501   4 
   3  15  -6 1146.64 147.430   4 
  -3  15  -5 2660.39 221.978   4 
   3  15  -5 2883.74 218.916   4 
  -3  15  -4-71.6808 142.759   4 
   3  15  -4 293.541 149.752   4 
  -3  15  -3 1029.60 181.442   4 
   3  15  -3 1389.10 189.085   4 
  -3  15  -2 1104.91 188.823   4 
   3  15  -2 1453.64 204.074   4 
   3  15  -1 1421.17 195.395   4 
  -3  15  -1 1588.13 194.517   4 
  -3  15   0 370.757 138.848   4 
   3  15   0 332.968 145.883   4 
   3  15   1 1645.97 185.458   4 
  -3  15   1 1202.17 169.132   4 
  -3  15   2 978.202 145.907   4 
   3  15   2 1189.56 166.759   4 
   3  15   3 1272.14 152.067   4 
  -3  15   3 917.323 132.438   4 
   3  16  -7 762.056 84.7748   4 
   3 -16  -7 639.338 74.8905   2 
  -3  16  -6 3029.05 193.586   4 
   3  16  -6 3223.78 181.253   4 
   3  16  -5 4155.40 226.525   4 
  -3  16  -5 3682.87 227.414   4 
  -3  16  -4 1068.54 160.108   4 
   3  16  -4 1313.77 167.790   4 
  -3  16  -3 172.032 138.377   4 
   3  16  -3 452.558 150.158   4 
  -3  16  -2 808.576 164.584   4 
   3  16  -2 781.728 173.946   4 
   3  16  -1 387.424 150.972   4 
  -3  16  -1 169.547 127.656   4 
   3  16   0 148.008 133.168   4 
  -3  16   0-0.33903 123.879   4 
   3  16   1 816.895 144.189   4 
  -3  16   1 858.127 140.965   4 
   3  16   2 908.761 142.800   4 
  -3  16   2 814.502 129.462   4 
  -3  16   3 84.3723 84.4836   4 
   3  17  -6 706.813 82.4941   4 
  -3  17  -6 584.991 82.9214   4 
  -3  17  -5 2845.55 177.337   4 
   3  17  -5 3158.80 173.135   4 
   3  17  -4 8205.88 284.619   4 
  -3  17  -4 8326.89 300.190   4 
  -3  17  -3 680.209 133.841   4 
   3  17  -3 1040.23 146.385   4 
   3  17  -2 198.163 122.149   4 
  -3  17  -2 74.7443 116.150   4 
   3  17  -1 428.931 131.776   4 
  -3  17  -1 436.425 129.280   4 
   3  17   0 823.481 138.400   4 
  -3  17   0 1143.36 150.166   4 
   3  17   1 262.016 107.877   4 
  -3  17   1 138.894 89.0748   4 
  -3  17   2 531.558 98.2788   4 
  -3  18  -5 1657.72 105.913   4 
  -3  18  -4 2589.50 146.562   4 
   3  18  -4 2541.76 141.731   4 
  -3  18  -3 1285.46 121.014   4 
   3  18  -3 1333.03 123.207   4 
  -3  18  -2 975.659 115.568   4 
   3  18  -2 994.317 121.366   4 
  -3  18  -1 838.904 111.151   4 
   3  18  -1 954.008 120.618   4 
  -3  18   0 1188.84 117.823   4 
  -3  18   1 1339.96 116.628   4 
  -4   0 -13 6024.19 280.894   2 
  -4   0 -12 878.295 156.651   2 
  -4   0 -11 27343.8 624.471   2 
  -4   0 -10 13885.6 441.861   2 
  -4   0  -9 16787.2 457.027   2 
   4   0   0 179980. 1871.31   1 
   4   0   1 17715.1 624.931   1 
   4   0   2 83533.9 1410.27   1 
   4   0   3 33452.2 1022.62   1 
   4   0   4 128429. 2285.10   1 
   4   0   5 53934.2 1655.40   1 
   4   0   6 33034.5 1457.75   1 
   4   0   7 25540.6 1405.52   1 
   4   0   8 44128.9 1976.04   1 
   4   0  14 115.232 109.994   3 
   4   0  15 6794.54 231.501   3 
  -4   0  15 6755.43 238.299   3 
  -4  -1 -13 3487.39 229.935   2 
   4  -1 -12 1423.23 163.609   2 
  -4  -1 -12 1540.95 186.542   2 
  -4   1 -12 1261.09 163.661   2 
  -4   1 -11 14850.7 455.628   2 
   4  -1 -11 14801.7 451.524   2 
  -4  -1 -11 15038.3 476.466   2 
   4  -1 -10 35286.5 656.718   2 
  -4  -1 -10 35735.9 704.007   2 
  -4   1 -10 33998.6 668.731   2 
  -4   1  -9 28539.7 588.114   2 
   4  -1  -9 27526.1 548.053   2 
   4   1  -1 10503.6 511.615   1 
   4   1   0 732.419 164.476   1 
   4   1   1 9440.38 508.558   1 
   4  -1   1 9035.80 365.536   1 
   4   1   2 110962. 1856.57   1 
   4  -1   2 117683. 1402.28   1 
   4  -1   3 232734. 2283.22   1 
   4   1   3 224356. 2984.82   1 
   4   1   4 27909.2 1175.57   1 
   4  -1   4 29487.8 962.527   1 
   4   1   5 783.914 254.048   1 
   4  -1   5 711.514 202.983   1 
   4  -1   6 10145.2 737.271   1 
   4   1   6 10752.3 902.296   1 
   4  -1   7 3009.92 440.760   1 
   4   1   7 2156.83 458.838   1 
   4   1   8 4382.25 685.045   1 
   4  -1  14 2291.51 175.720   3 
   4   1  14 2225.65 191.236   3 
  -4  -1  15 496.343 96.1279   3 
   4  -1  15 458.882 84.2880   3 
   4   1  15 441.294 92.6044   3 
  -4  -2 -14 570.252 116.313   2 
  -4  -2 -13 2009.32 193.449   2 
   4  -2 -13 1830.45 168.861   2 
   4  -2 -12 111.960 104.959   2 
  -4  -2 -12 96.2348 130.756   2 
   4  -2 -11 16284.0 474.325   2 
  -4   2 -11 16758.7 468.726   2 
  -4  -2 -11 16982.1 511.711   2 
  -4  -2 -10 1813.28 190.978   2 
  -4   2 -10 1591.42 165.218   2 
   4  -2 -10 1756.20 171.512   2 
   4  -2  -9 38108.8 654.579   2 
  -4   2  -9 36824.5 661.021   2 
  -4  -2  -9 38789.0 692.653   2 
   4   2  -2 377079. 3318.19   1 
   4   2  -1 58349.2 1299.09   1 
   4   2   0 79321.3 1636.00   1 
   4   2   1 65766.9 1491.36   1 
   4  -2   2 364680. 1543.79   1 
   4   2   2 380149. 3854.35   1 
   4   2   3 291502. 3737.67   1 
   4  -2   3 293430. 2020.47   1 
   4  -2   4 5565.76 352.464   1 
   4   2   4 5164.65 570.114   1 
   4  -2   5 68023.3 1446.53   1 
   4   2   5 68117.6 2174.25   1 
   4   2   6 20318.9 1298.19   1 
   4   2   7 37279.8 1922.86   1 
   4   2   8 2208.01 545.806   1 
   4   2   9 32876.9 2067.14   1 
  -4   2  10 4506.57 851.505   1 
   4  -2  13 755.464 143.353   3 
   4   2  14 725.024 170.485   3 
   4  -2  14 694.691 123.173   3 
   4   2  15 3517.86 179.521   3 
   4  -2  15 3109.98 139.094   3 
  -4  -2  15 3321.29 148.627   3 
  -4  -3 -14 1335.82 144.046   2 
   4  -3 -14 1316.11 123.138   2 
   4  -3 -13 1808.87 173.840   2 
  -4  -3 -13 1944.71 193.181   2 
   4  -3 -12 4231.80 258.768   2 
  -4  -3 -12 4436.27 281.781   2 
  -4  -3 -11 663.872 158.825   2 
   4  -3 -11 670.837 146.354   2 
  -4  -3 -10 7557.10 340.571   2 
   4  -3 -10 7236.88 322.338   2 
  -4   3 -10 6959.02 299.668   2 
  -4   3  -9 10620.7 350.964   2 
   4  -3  -9 10915.6 364.528   2 
  -4  -3  -9 11245.1 384.246   2 
   4   3  -2 22179.7 856.374   1 
   4   3  -1 118329. 2097.60   1 
   4   3   0 182854. 2717.67   1 
   4   3   1 128093. 2300.34   1 
   4   3   2 19967.8 980.919   1 
   4   3   3 47784.7 1666.34   1 
   4   3   4 9512.52 812.415   1 
   4   3   5 14008.8 1072.32   1 
   4   3   6 2885.29 582.547   1 
   4   3   7 8113.83 960.272   1 
   4   3   8 3646.31 708.062   1 
   4   3   9 10917.0 1274.27   1 
  -4   3  10 3968.63 842.999   1 
   4   3  10 5582.90 959.592   1 
   4  -3  13 1753.38 164.471   3 
   4   3  14 2056.84 201.476   3 
   4  -3  14 1617.68 132.270   3 
   4   3  15 429.084 97.3754   3 
  -4   3  15 332.068 99.2176   3 
  -4  -4 -14 601.962 116.463   2 
   4  -4 -14 562.287 99.1716   2 
   4  -4 -13 494.087 128.822   2 
  -4  -4 -13 475.363 140.028   2 
  -4  -4 -12 4983.47 299.985   2 
   4  -4 -12 4954.80 279.997   2 
   4  -4 -11 7525.05 336.384   2 
  -4  -4 -11 7313.54 354.897   2 
  -4  -4 -10 8418.84 359.610   2 
   4  -4 -10 9547.32 364.730   2 
   4  -4  -9 1050.73 143.954   2 
  -4  -4  -9 1134.57 153.207   2 
  -4  -4  -8 13805.8 399.563   2 
   4   4  -3 134373. 2187.48   1 
   4   4  -2 6125.52 498.769   1 
   4   4  -1 65991.7 1750.84   1 
   4   4   0 486589. 4872.04   1 
   4   4   1 72632.6 1926.98   1 
   4   4   2 5712.84 598.263   1 
   4   4   3 134887. 2987.95   1 
   4   4   4 958.053 378.762   1 
   4   4   5 14838.4 1176.39   1 
   4   4   6 27590.2 1728.96   1 
   4   4   7 1376.47 473.839   1 
   4   4   8 13843.2 1398.67   1 
   4   4   9 542.186 424.649   1 
   4   4  10 7457.83 1127.55   1 
  -4   4  10 7551.85 1224.40   1 
   4  -4  12 5323.09 260.411   3 
   4   4  13 459.562 161.909   3 
   4   4  14 570.364 132.013   3 
   4   4  15 621.405 91.2023   3 
  -4   4  15 516.372 88.7511   3 
  -4  -5 -14 3644.68 196.733   2 
   4  -5 -14 3857.70 189.206   2 
  -4  -5 -13 552.293 142.673   2 
   4  -5 -13 866.831 140.773   2 
  -4  -5 -12 3452.61 266.404   2 
   4  -5 -12 3764.10 251.812   2 
  -4  -5 -11 2206.24 225.665   2 
   4  -5 -11 2605.66 226.244   2 
  -4  -5 -10 14740.7 476.405   2 
   4  -5 -10 15121.5 461.225   2 
   4  -5  -9 22657.2 535.007   2 
  -4  -5  -9 22043.8 550.137   2 
  -4  -5  -8 1254.00 141.654   2 
   4   5  -3 10558.3 640.031   1 
   4   5  -2 28800.6 1117.18   1 
   4   5  -1 157974. 2935.23   1 
  -4   5  -1 162624. 2069.92   1 
   4   5   0 58099.4 1847.02   1 
   4   5   1 156248. 3097.91   1 
   4   5   2 33139.1 1496.09   1 
   4   5   3 8910.73 841.946   1 
   4   5   4 5772.66 742.361   1 
   4   5   5 6670.65 868.819   1 
   4   5   6 7327.64 973.646   1 
   4   5   7 11731.2 1307.75   1 
   4   5   8 1912.98 625.953   1 
   4   5   9 28707.4 2219.65   1 
  -4   5   9 25513.0 2154.03   1 
  -4   5  10 17795.4 1833.22   1 
   4   5  10 18608.4 1871.54   1 
   4   5  13 397.067 142.851   3 
   4   5  14 2417.39 179.151   3 
  -4   5  15 251.310 64.9730   3 
   4   5  15 285.148 66.7050   3 
   4  -6 -14 681.333 99.9704   2 
  -4  -6 -14 695.556 112.207   2 
   4  -6 -13 1826.60 177.181   2 
  -4  -6 -13 1931.59 192.078   2 
   4  -6 -12 1501.90 189.138   2 
  -4  -6 -12 1266.07 194.296   2 
   4  -6 -11 8970.34 375.981   2 
  -4  -6 -11 9328.29 391.591   2 
   4  -6 -10 1549.66 190.099   2 
  -4  -6 -10 1271.92 189.823   2 
  -4  -6  -9 15046.9 463.546   2 
  -4  -6  -8 15637.3 443.876   2 
   4   6  -3 20148.1 922.441   1 
   4   6  -2 5146.43 523.893   1 
   4   6  -1 43061.2 1679.44   1 
  -4   6  -1 43481.7 1262.33   1 
  -4   6   0 77796.5 1915.51   1 
   4   6   0 75630.8 2296.63   1 
   4   6   1 42907.2 1770.31   1 
   4   6   2 4204.01 607.106   1 
   4   6   3 24060.1 1478.87   1 
   4   6   4 56589.7 2405.96   1 
   4   6   5 42270.1 2223.54   1 
   4   6   6 7708.13 1060.57   1 
   4   6   7 25281.8 1954.71   1 
  -4   6   8 17551.6 1768.56   1 
   4   6   8 18453.0 1774.01   1 
   4   6   9 13679.9 1641.60   1 
  -4   6   9 12504.4 1559.13   1 
   4   6  12 1969.37 202.758   3 
   4   6  13 1816.28 174.817   3 
  -4   6  14 517.858 105.816   3 
   4   6  14 395.230 100.435   3 
  -4  -7 -14 1963.12 138.144   2 
   4  -7 -14 1658.68 123.714   2 
  -4  -7 -13 1511.52 161.972   2 
   4  -7 -13 1428.96 158.706   2 
  -4  -7 -12 6468.29 326.652   2 
   4  -7 -12 6665.49 310.068   2 
  -4  -7 -11 489.044 169.435   2 
   4  -7 -11 543.838 154.270   2 
   4  -7 -10 3766.90 268.461   2 
  -4  -7 -10 3191.14 249.455   2 
  -4  -7  -9 83.0406 121.254   2 
  -4  -7  -8 5851.28 286.752   2 
   4   7  -2 45679.1 1635.41   1 
  -4   7  -1 11116.1 725.598   1 
   4   7  -1 10450.2 908.825   1 
   4   7   0 20272.4 1314.45   1 
  -4   7   0 18958.3 1049.25   1 
   4   7   1 9677.08 913.738   1 
  -4   7   1 9207.57 825.832   1 
   4   7   2 37656.0 1893.43   1 
   4   7   3 30264.3 1773.05   1 
   4   7   4 17576.2 1446.87   1 
   4   7   5 10215.7 1171.94   1 
   4   7   6 22335.1 1820.13   1 
   4   7   7 1203.07 561.654   1 
  -4   7   7 1306.09 539.849   1 
  -4   7   8 6373.83 1064.50   1 
   4   7   8 6228.96 1079.47   1 
  -4   7   9 449.231 355.631   1 
   4   7   9 1063.08 563.471   1 
   4   7  12 5674.89 281.122   3 
   4   7  13 2005.69 165.206   3 
  -4   7  14 2164.39 133.895   3 
   4   7  14 2463.67 139.516   3 
  -4  -8 -14 201.070 66.9032   2 
   4  -8 -14 275.063 66.9277   2 
   4  -8 -13 3238.43 197.747   2 
  -4  -8 -13 3451.20 203.984   2 
  -4  -8 -12 869.947 167.688   2 
   4  -8 -12 605.213 143.871   2 
  -4  -8 -11 3876.58 266.789   2 
   4  -8 -11 4216.28 275.583   2 
  -4  -8 -10 70.3433 135.808   2 
   4  -8 -10-4.59305 137.801   2 
  -4  -8  -9 4297.12 272.548   2 
  -4  -8  -8 366.923 130.426   2 
   4   8  -1 102987. 2976.69   1 
  -4   8   0 8583.28 778.948   1 
   4   8   0 9055.79 968.788   1 
  -4   8   1 118650. 3150.23   1 
   4   8   1 121861. 3534.38   1 
  -4   8   2 12252.2 1086.18   1 
   4   8   2 11923.8 1166.19   1 
   4   8   3 25960.5 1765.72   1 
  -4   8   3 28184.2 1771.38   1 
   4   8   4 3032.44 709.012   1 
  -4   8   4 4038.35 746.943   1 
  -4   8   5 3696.55 785.110   1 
   4   8   5 3072.78 714.303   1 
   4   8   6 15847.2 1627.98   1 
  -4   8   6 16504.0 1675.53   1 
  -4   8   7 2840.85 747.787   1 
   4   8   7 4448.01 903.421   1 
  -4   8   8 1414.90 640.520   1 
   4   8   8-92.2318 365.804   1 
   4   8  10 234.504 114.035   3 
   4   8  11 2057.29 191.440   3 
   4   8  12 986.126 135.149   3 
   4   8  13 2922.06 163.468   3 
  -4   8  13 2789.15 163.253   3 
   4  -9 -13 1608.91 137.883   2 
  -4  -9 -13 1960.66 151.892   2 
  -4  -9 -12 2061.22 191.766   2 
   4  -9 -12 1874.06 178.988   2 
  -4  -9 -11 3478.41 248.675   2 
   4  -9 -11 3567.01 255.086   2 
  -4  -9 -10 3422.23 253.708   2 
   4  -9 -10 3296.77 253.408   2 
  -4  -9  -9 1224.23 179.306   2 
  -4  -9  -8 6666.26 316.973   2 
  -4  -9  -7 21188.3 511.443   2 
  -4   9  -7 20208.6 501.531   4 
  -4   9  -6 6246.77 282.424   4 
  -4   9  -5 446.093 102.459   4 
   4   9  -5 413.921 91.6460   4 
   4   9  -1 34525.0 1800.10   1 
   4   9   0 4388.62 701.007   1 
   4   9   1 37479.0 2130.92   1 
  -4   9   1 34613.7 1837.50   1 
  -4   9   2 34725.5 1961.77   1 
   4   9   2 33825.0 2073.70   1 
   4   9   3 3536.79 776.926   1 
  -4   9   3 4258.20 772.496   1 
   4   9   4 8298.95 1139.22   1 
  -4   9   4 9122.90 1157.69   1 
  -4   9   5 380.537 319.330   1 
   4   9   5 382.856 467.395   1 
  -4   9   6 4619.05 970.216   1 
   4   9   6 5562.95 1104.26   1 
  -4   9   7 22009.5 2101.64   1 
   4   9   7 21329.5 2075.66   1 
   4   9   8 7439.52 1300.67   1 
  -4   9   8 8386.52 1362.71   1 
   4   9  10 3946.87 228.074   3 
   4   9  11 3506.18 202.193   3 
   4   9  12 1342.18 124.482   3 
  -4   9  12 1266.28 120.713   3 
   4 -10 -13 2755.00 147.560   2 
  -4 -10 -13 2870.12 146.711   2 
  -4 -10 -12 2215.91 165.397   2 
   4 -10 -12 2381.00 177.295   2 
  -4 -10 -11-134.903 120.702   2 
   4 -10 -11-95.3464 134.449   2 
   4 -10 -10 3198.27 247.049   2 
  -4 -10 -10 3206.67 238.268   2 
  -4 -10  -9-10.9598 122.612   2 
  -4 -10  -8 8440.84 354.361   2 
  -4  10  -7 5460.34 282.436   4 
  -4 -10  -7 5983.62 288.062   2 
   4  10  -6 257.835 95.1493   4 
  -4  10  -6 263.576 112.260   4 
  -4  10  -5 19849.4 510.369   4 
   4  10  -5 19522.9 483.353   4 
   4  10  -4 3887.84 225.010   4 
  -4  10  -4 4086.74 242.546   4 
  -4  10  -3 4015.41 226.524   4 
   4  10  -3 4626.93 240.043   4 
   4  10   0 20106.6 1632.28   1 
   4  10   1 8127.37 1044.66   1 
  -4  10   2 21192.3 1630.46   1 
   4  10   2 24398.1 1903.46   1 
   4  10   3 2109.39 644.855   1 
  -4  10   3 1925.74 587.338   1 
  -4  10   4 3057.22 752.226   1 
   4  10   4 2752.28 745.031   1 
   4  10   5 22234.4 2043.09   1 
  -4  10   5 19903.8 1878.01   1 
  -4  10   6 482.964 425.801   1 
   4  10   6-206.742 403.650   1 
   4  10   7 3416.40 856.202   1 
  -4  10   7 2352.88 772.313   1 
  -4 -11 -12 174.132 82.7536   2 
   4 -11 -12 201.246 88.1510   2 
  -4 -11 -11 281.298 108.974   2 
   4 -11 -11 262.712 116.833   2 
  -4 -11 -10 1365.45 164.579   2 
   4 -11 -10 1742.65 195.733   2 
  -4 -11  -9 5235.93 279.122   2 
   4 -11  -9 5004.08 286.419   2 
  -4 -11  -8 2200.30 198.165   2 
  -4  11  -7 1164.50 159.837   4 
  -4 -11  -7 1033.78 154.821   2 
  -4  11  -6 24502.5 587.223   4 
   4  11  -6 23825.8 556.235   4 
  -4  11  -5 268.417 118.763   4 
   4  11  -5 5.28258 102.753   4 
   4  11  -4 1054.84 148.724   4 
  -4  11  -4 894.766 147.291   4 
   4  11  -3 1766.15 177.006   4 
  -4  11  -3 1958.88 189.593   4 
   4  11  -2 257.715 102.816   4 
  -4  11  -2 233.665 107.242   4 
  -4  11  -1 4249.32 242.323   4 
   4  11  -1 3839.51 230.248   4 
  -4  11   0 2995.97 201.928   4 
   4  11   0 2854.29 200.097   4 
  -4  11   1 4985.40 249.538   4 
   4  11   1 4199.02 235.208   4 
  -4  11   2 229.833 76.7773   4 
   4  11   2 248.776 91.9364   4 
   4  11   3 1862.74 607.310   1 
   4  11   3 2191.05 174.977   4 
  -4  11   3 2164.64 693.971   1 
  -4  11   3 1893.20 154.706   4 
   4  11   4 1515.97 605.460   1 
  -4  11   4 1152.79 541.990   1 
   4  11   4 844.847 115.305   4 
  -4  11   5 341.564 540.616   1 
   4  11   5 197.530 432.751   1 
   4  11   6 26276.7 2386.03   1 
  -4  11   6 24460.0 2220.50   1 
   4 -12 -12-105.617 66.0452   2 
  -4 -12 -12 56.5716 46.4599   2 
   4 -12 -11 836.004 121.247   2 
  -4 -12 -11 648.865 106.734   2 
  -4 -12 -10 28.0002 94.4363   2 
   4 -12 -10 168.600 119.806   2 
  -4 -12  -9 389.421 127.758   2 
   4 -12  -9 448.038 150.033   2 
  -4  12  -8 670.664 131.666   4 
  -4 -12  -8 744.495 141.355   2 
   4  12  -7 1171.27 145.984   4 
  -4  12  -7 1078.59 164.699   4 
  -4 -12  -7 1201.55 156.858   2 
   4  12  -6-98.8311 107.766   4 
  -4 -12  -6 256.934 113.291   2 
  -4  12  -6 84.7811 127.675   4 
  -4  12  -5 483.342 143.220   4 
   4  12  -5 467.997 134.816   4 
   4  12  -4 5725.33 297.811   4 
  -4  12  -4 5560.13 303.450   4 
   4  12  -3 6950.48 328.795   4 
  -4  12  -3 6476.63 318.929   4 
   4  12  -2 1623.16 179.059   4 
  -4  12  -2 1672.20 186.344   4 
   4  12  -1 8171.55 348.086   4 
  -4  12  -1 8597.79 354.571   4 
   4  12   0 21359.4 535.649   4 
  -4  12   0 20577.4 521.258   4 
  -4  12   1 7914.41 325.868   4 
   4  12   1 7806.53 328.806   4 
   4  12   2 1811.65 179.443   4 
  -4  12   2 1546.77 164.779   4 
   4  12   3 4624.22 252.854   4 
  -4  12   3 4143.57 232.314   4 
   4  12   4 5207.33 1035.64   1 
   4  12   4 5762.37 269.897   4 
   4 -13 -11 87.0870 59.0187   2 
  -4 -13 -11 30.1681 46.3162   2 
  -4 -13 -10 768.885 103.432   2 
   4 -13 -10 804.745 119.904   2 
  -4 -13  -9 639.283 112.502   2 
   4 -13  -9 888.657 143.715   2 
  -4 -13  -8 7926.70 299.120   2 
   4 -13  -8 8513.45 331.276   2 
  -4  13  -8 7482.03 298.936   4 
   4  13  -7 6346.76 277.175   4 
  -4  13  -7 6551.97 315.432   4 
  -4 -13  -7 6081.68 274.965   2 
   4  13  -6 6003.07 288.516   4 
  -4  13  -6 6334.00 322.075   4 
  -4 -13  -6 6229.27 271.865   2 
   4  13  -5 2203.45 208.149   4 
  -4  13  -5 2295.77 227.865   4 
  -4  13  -4 2633.98 236.407   4 
   4  13  -4 2306.11 217.712   4 
  -4  13  -3 7194.44 350.378   4 
   4  13  -3 7138.58 343.791   4 
   4  13  -2 2093.58 211.925   4 
  -4  13  -2 2377.66 224.242   4 
  -4  13  -1 158.127 123.929   4 
   4  13  -1-30.8764 117.938   4 
   4  13   0 15870.6 483.162   4 
  -4  13   0 15641.4 479.416   4 
   4  13   1 8.54758 115.261   4 
  -4  13   1 60.6537 112.643   4 
   4  13   2 2358.58 203.897   4 
  -4  13   2 2210.12 191.510   4 
   4  13   3 7776.06 321.129   4 
  -4  13   3 8239.23 326.085   4 
   4  13   4 4034.92 236.613   4 
   4 -14 -10 2084.09 127.006   2 
   4 -14  -9 3421.99 184.534   2 
  -4 -14  -9 3124.15 156.393   2 
  -4 -14  -8 482.910 91.9315   2 
   4 -14  -8 482.951 119.714   2 
  -4  14  -8 249.448 91.4614   4 
  -4 -14  -7 4837.68 220.951   2 
  -4  14  -7 4934.47 265.444   4 
   4  14  -7 4873.85 236.384   4 
   4  14  -6 2789.91 208.987   4 
  -4  14  -6 2670.75 220.520   4 
  -4  14  -5 4881.36 300.931   4 
   4  14  -5 4220.19 260.577   4 
   4  14  -4 226.186 130.538   4 
  -4  14  -4 409.353 162.312   4 
   4  14  -3 1309.58 195.340   4 
  -4  14  -3 1150.32 189.849   4 
  -4  14  -2 11492.1 438.064   4 
   4  14  -2 11742.7 430.189   4 
   4  14  -1 3418.71 254.591   4 
  -4  14  -1 3296.50 261.114   4 
   4  14   0 965.614 179.505   4 
  -4  14   0 1228.30 187.485   4 
  -4  14   1 5558.00 299.129   4 
   4  14   1 5313.75 294.655   4 
  -4  14   2 12806.5 416.547   4 
   4  14   2 12235.4 408.406   4 
  -4  14   3 607.934 121.565   4 
   4  14   3 1136.72 158.380   4 
   4  14   4 205.296 106.361   4 
   4 -15  -9 2452.67 126.843   2 
  -4  15  -8 939.610 89.5830   4 
   4 -15  -8 2861.79 158.559   2 
   4  15  -7 2107.50 149.811   4 
  -4  15  -7 2057.50 167.457   4 
   4 -15  -7 2068.01 151.407   2 
  -4  15  -6 408.547 129.492   4 
   4  15  -6 343.548 112.778   4 
   4  15  -5 320.049 124.410   4 
  -4  15  -5 126.256 129.968   4 
   4  15  -4 17026.4 483.664   4 
  -4  15  -4 17216.5 505.271   4 
  -4  15  -3 555.053 165.320   4 
   4  15  -3 605.032 161.512   4 
   4  15  -2 5197.14 298.808   4 
  -4  15  -2 5089.56 301.001   4 
   4  15  -1 3625.14 263.706   4 
  -4  15  -1 3724.59 265.995   4 
  -4  15   0 1654.67 196.130   4 
   4  15   0 1756.65 199.718   4 
  -4  15   1 3043.50 225.644   4 
   4  15   1 2615.28 223.365   4 
   4  15   2 6797.73 309.190   4 
  -4  15   2 7137.31 308.110   4 
   4  15   3 791.297 132.638   4 
  -4  15   3 1005.41 130.612   4 
  -4  16  -7 1321.57 117.155   4 
   4 -16  -7 1328.45 97.6375   2 
   4  16  -6 261.340 92.2845   4 
   4 -16  -6 233.488 68.4487   2 
  -4  16  -5 2481.43 195.718   4 
   4  16  -5 2715.99 189.736   4 
  -4  16  -4 198.578 130.659   4 
   4  16  -4 218.398 120.868   4 
   4  16  -3 1305.16 176.317   4 
  -4  16  -3 1078.59 167.820   4 
  -4  16  -2 1144.59 182.391   4 
   4  16  -2 1088.75 179.653   4 
  -4  16  -1 1578.55 190.595   4 
   4  16  -1 1617.28 198.818   4 
   4  16   0 73.1021 122.847   4 
  -4  16   0-12.1234 120.485   4 
  -4  16   1 1497.96 169.337   4 
   4  16   1 1704.36 182.215   4 
  -4  16   2 1042.91 136.953   4 
   4  16   2 1107.25 151.553   4 
  -4  16   3 1898.66 149.109   4 
  -4  17  -6 1852.60 128.216   4 
  -4  17  -5 1425.69 136.421   4 
   4  17  -5 1388.30 122.954   4 
   4  17  -4 263.145 102.431   4 
  -4  17  -4 73.8464 104.956   4 
   4  17  -3 289.808 112.278   4 
  -4  17  -3 118.253 110.828   4 
  -4  17  -2 2274.80 187.226   4 
   4  17  -2 2217.42 186.668   4 
  -4  17  -1 712.539 135.590   4 
   4  17  -1 888.663 153.243   4 
   4  17   0 1957.69 175.320   4 
  -4  17   0 1676.34 161.930   4 
  -4  17   1 562.729 112.864   4 
   4  17   1 830.973 132.741   4 
  -4  17   2 1251.14 121.085   4 
  -4  18  -5 74.8665 48.2730   4 
  -4  18  -4 322.646 81.7202   4 
  -4  18  -3 111.120 77.0979   4 
   4  18  -3 375.818 92.7157   4 
  -4  18  -2 163.777 82.3833   4 
   4  18  -2 422.925 101.135   4 
  -4  18  -1 745.857 110.336   4 
  -4  18   0 716.071 100.017   4 
  -4  18   1 672.796 92.3769   4 
  -5   0 -13 64.6766 108.147   2 
  -5   0 -12-162.286 123.922   2 
  -5   0 -11 42.8085 124.751   2 
  -5   0 -10-26.1277 111.815   2 
  -5   0  -9-22.8077 91.6659   2 
   5   0  -1 809.901 194.726   1 
   5   0   0-111.867 102.932   1 
   5   0   1 485.992 150.909   1 
   5   0   2 331.775 144.136   1 
   5   0   3 99.8608 110.044   1 
   5   0   4 76.0505 127.002   1 
   5   0   5-157.096 217.750   1 
   5   0   6-74.3320 180.098   1 
   5   0   7-215.341 238.161   1 
   5   0  13-79.2062 135.179   3 
   5   0  14-66.8151 105.756   3 
   5   0  15 33.1330 78.1404   3 
  -5  -1 -13 3492.53 232.091   2 
  -5   1 -12 6815.07 311.593   2 
   5  -1 -12 6565.96 296.181   2 
  -5  -1 -12 7100.09 333.749   2 
   5  -1 -11 1232.00 160.025   2 
  -5  -1 -11 1205.35 178.405   2 
  -5   1 -11 1254.77 167.575   2 
   5  -1 -10 458.469 111.518   2 
  -5  -1 -10 450.283 129.683   2 
  -5   1 -10 436.020 125.266   2 
  -5   1  -9 8256.53 329.634   2 
  -5  -1  -9 7974.79 326.743   2 
   5   1  -1 434097. 3533.35   1 
   5   1   0 171204. 2310.70   1 
   5  -1   0 172016. 1893.99   1 
   5  -1   1 436524. 2889.16   1 
   5   1   1 426380. 3694.78   1 
   5   1   2 164476. 2395.47   1 
   5  -1   2 166731. 1914.38   1 
   5  -1   3 13034.7 591.233   1 
   5   1   3 12237.7 712.919   1 
   5   1   4 557.555 232.580   1 
   5  -1   4 494.399 161.847   1 
   5   1   5 25035.9 1255.63   1 
   5  -1   5 25425.2 1033.34   1 
   5  -1   6 4777.88 506.595   1 
   5   1   6 4018.06 564.155   1 
   5   1   7 16952.3 1225.52   1 
   5   1   8 33064.5 1839.96   1 
   5  -1  13 2692.89 219.978   3 
   5  -1  14 231.089 103.977   3 
   5   1  14 47.1369 110.611   3 
  -5  -1  15 1815.56 133.758   3 
   5   1  15 1797.93 138.393   3 
  -5  -2 -14 5025.69 233.987   2 
  -5  -2 -13 5349.73 281.870   2 
   5  -2 -13 4779.30 241.041   2 
  -5  -2 -12 5264.13 299.747   2 
   5  -2 -12 5418.50 278.740   2 
   5  -2 -11 4225.22 253.272   2 
  -5   2 -11 4621.56 261.266   2 
  -5  -2 -11 4357.86 283.980   2 
   5  -2 -10 4391.25 248.845   2 
  -5   2 -10 4477.35 253.212   2 
  -5  -2 -10 4666.33 276.445   2 
  -5   2  -9 1621.33 157.222   2 
   5  -2  -9 1641.36 152.196   2 
  -5  -2  -9 1472.92 165.316   2 
   5   2  -2 3937.59 386.420   1 
   5   2  -1 10343.2 609.140   1 
   5   2   0 202337. 2784.75   1 
   5   2   1 18043.3 837.498   1 
   5  -2   2 727.563 101.666   1 
   5   2   2 302.298 202.403   1 
   5  -2   3 7011.36 339.126   1 
   5   2   3 6637.14 585.025   1 
   5   2   4 42156.8 1585.32   1 
   5  -2   4 44225.2 1010.84   1 
   5  -2   5 72784.1 1527.52   1 
   5   2   5 72135.6 2278.53   1 
   5   2   6 89709.9 2745.91   1 
   5   2   7 50683.1 2244.64   1 
   5   2   8 22093.6 1608.64   1 
   5   2   9 279.937 290.387   1 
   5   2  13 6371.68 324.577   3 
   5  -2  13 5433.44 276.698   3 
   5  -2  14 5878.75 241.216   3 
   5   2  14 5961.95 282.412   3 
   5  -2  15 1332.90 93.8390   3 
  -5  -2  15 1340.44 102.384   3 
   5   2  15 1679.28 135.708   3 
  -5  -3 -14 683.943 120.066   2 
   5  -3 -14 777.163 99.0792   2 
   5  -3 -13 101.235 95.2996   2 
  -5  -3 -13 48.5319 119.395   2 
  -5  -3 -12 1108.12 183.322   2 
   5  -3 -12 1275.52 165.999   2 
   5  -3 -11 8825.55 356.277   2 
  -5  -3 -11 9469.46 397.581   2 
  -5   3 -10 3465.36 223.668   2 
  -5  -3 -10 3177.95 236.317   2 
   5  -3 -10 3392.77 229.386   2 
  -5   3  -9 5101.85 252.876   2 
   5  -3  -9 4995.25 253.198   2 
  -5  -3  -9 4715.40 258.064   2 
   5   3  -2 935129. 5893.97   1 
   5   3  -1 23014.2 979.057   1 
   5   3   0 11327.3 730.033   1 
   5   3   1 13204.8 794.580   1 
   5   3   2 999999. 7139.81   1 
   5   3   3 57081.2 1847.29   1 
   5   3   4 147075. 3184.57   1 
   5   3   5 32591.6 1636.49   1 
   5   3   6 15517.6 1223.19   1 
   5   3   7 14210.0 1259.36   1 
   5   3   8 43004.4 2347.16   1 
   5   3   9 4416.24 807.912   1 
   5  -3  12 162.112 111.742   3 
   5   3  13 195.392 146.644   3 
   5  -3  13 112.425 91.8699   3 
   5  -3  14 1762.51 132.698   3 
   5   3  14 1879.85 174.058   3 
   5   3  15 1111.65 110.485   3 
   5  -4 -14 5606.05 221.105   2 
  -5  -4 -14 6247.85 256.996   2 
   5  -4 -13 9209.66 334.686   2 
  -5  -4 -13 9491.68 364.990   2 
  -5  -4 -12 7783.86 360.572   2 
   5  -4 -12 7425.62 328.636   2 
   5  -4 -11 6793.27 324.895   2 
  -5  -4 -11 6353.75 335.258   2 
  -5  -4 -10 1070.90 174.642   2 
   5  -4 -10 1058.86 160.715   2 
  -5  -4  -9 11026.2 391.359   2 
   5  -4  -9 11724.6 380.117   2 
  -5  -4  -8 6106.12 271.199   2 
   5   4  -3 9606.20 636.280   1 
   5   4  -2 296123. 3576.10   1 
   5   4  -1 73697.9 1939.42   1 
   5   4   0 10670.1 771.859   1 
   5   4   1 86585.5 2199.32   1 
   5   4   2 266059. 4008.17   1 
   5   4   3 3786.24 545.390   1 
   5   4   4 41557.6 1819.48   1 
   5   4   5 44671.6 2043.56   1 
   5   4   6 24597.2 1640.84   1 
   5   4   7 45652.9 2384.90   1 
   5   4   8 8931.64 1125.79   1 
   5   4   9 11503.6 1341.80   1 
   5   4  10 1972.07 692.282   1 
  -5   4  10 3513.68 815.445   1 
   5  -4  12 9646.82 340.389   3 
   5   4  13 10142.9 383.986   3 
   5   4  14 5653.64 255.863   3 
  -5   4  15 321.535 79.9214   3 
   5   4  15 393.504 82.9757   3 
  -5  -5 -14 4568.55 217.066   2 
   5  -5 -14 4554.01 197.553   2 
   5  -5 -13 1078.55 149.442   2 
  -5  -5 -13 1141.74 171.936   2 
  -5  -5 -12 6727.38 334.939   2 
   5  -5 -12 6373.68 310.776   2 
  -5  -5 -11 4471.06 293.112   2 
   5  -5 -11 4258.11 271.064   2 
  -5  -5 -10 8722.76 377.135   2 
   5  -5 -10 8573.84 353.820   2 
  -5  -5  -9 8315.27 350.633   2 
  -5  -5  -8 24714.2 544.845   2 
   5   5  -3 40434.9 1358.95   1 
   5   5  -2 20170.1 997.613   1 
   5   5  -1 6308.92 628.439   1 
   5   5   0 29496.1 1383.25   1 
   5   5   1 2465.57 444.780   1 
   5   5   2 21848.9 1251.78   1 
   5   5   3 46382.6 1934.04   1 
   5   5   4 2017.68 481.512   1 
   5   5   5 61190.8 2527.67   1 
   5   5   6 27234.9 1819.79   1 
   5   5   7 27954.2 1976.93   1 
   5   5   8 18071.6 1684.84   1 
   5   5   9 7038.99 1123.22   1 
   5   5  10 5994.39 1076.54   1 
  -5   5  10 6898.23 1133.17   1 
   5   5  13 1466.41 180.648   3 
   5   5  14 4305.84 216.054   3 
  -5   5  15-48.9562 60.1058   3 
   5   5  15 30.4682 55.5107   3 
  -5  -6 -14 413.994 96.9337   2 
   5  -6 -14 423.923 85.6696   2 
   5  -6 -13 1872.82 174.546   2 
  -5  -6 -13 2080.06 193.856   2 
  -5  -6 -12 1713.37 205.450   2 
   5  -6 -12 1751.80 189.896   2 
  -5  -6 -11 2482.28 237.895   2 
   5  -6 -11 2448.08 220.262   2 
  -5  -6 -10 1169.91 182.939   2 
   5  -6 -10 974.370 171.599   2 
  -5  -6  -9 3243.79 240.974   2 
  -5  -6  -8 3185.14 218.481   2 
  -5  -6  -7 16520.3 423.442   2 
   5   6  -3 26939.2 1150.22   1 
   5   6  -2 12407.6 847.349   1 
  -5   6  -1 52228.1 1365.62   1 
   5   6  -1 51281.8 1908.52   1 
   5   6   0 66569.9 2245.29   1 
   5   6   1 50646.3 1994.42   1 
   5   6   2 8508.72 884.935   1 
   5   6   3 22091.6 1442.13   1 
   5   6   4 22059.0 1530.19   1 
   5   6   5 65459.6 2779.69   1 
   5   6   6 159.000 358.386   1 
   5   6   7 20240.6 1756.30   1 
   5   6   8 6003.73 1005.77   1 
  -5   6   9 5165.60 1031.40   1 
   5   6   9 3892.70 915.646   1 
   5   6  12 2656.68 221.955   3 
   5   6  13 1179.27 156.739   3 
   5   6  14 660.133 103.870   3 
  -5  -7 -14 1259.22 120.250   2 
   5  -7 -14 1098.13 102.944   2 
  -5  -7 -13 1685.33 171.399   2 
   5  -7 -13 1642.21 161.169   2 
  -5  -7 -12 718.567 171.605   2 
   5  -7 -12 509.628 146.290   2 
   5  -7 -11 3488.22 254.872   2 
  -5  -7 -11 3375.96 259.195   2 
  -5  -7 -10 10905.6 420.704   2 
   5  -7 -10 11365.6 416.230   2 
  -5  -7  -9-71.5782 125.872   2 
  -5  -7  -8 1792.22 181.554   2 
  -5  -7  -7 31371.7 600.606   2 
   5   7  -2 22296.4 1198.92   1 
   5   7  -1 52863.9 2065.61   1 
  -5   7   0 42623.9 1564.68   1 
   5   7   0 42093.8 1926.70   1 
   5   7   1 51739.1 2164.93   1 
   5   7   2 25212.5 1578.77   1 
   5   7   3 15437.8 1301.14   1 
   5   7   4 12434.9 1250.07   1 
   5   7   5 37937.0 2239.46   1 
   5   7   6 673.177 409.640   1 
   5   7   7 31280.2 2291.74   1 
   5   7   8 1288.73 508.222   1 
  -5   7   8 454.443 381.237   1 
   5   7   9 606.251 516.737   1 
  -5   7   9-264.913 505.981   1 
   5   7  11 3148.94 235.120   3 
   5   7  12 549.737 133.176   3 
   5   7  13 1338.98 139.466   3 
  -5   7  14 1182.74 106.034   3 
   5   7  14 977.348 99.6332   3 
   5  -8 -14 2428.78 124.689   2 
  -5  -8 -14 2412.40 132.987   2 
   5  -8 -13 341.613 100.348   2 
  -5  -8 -13 464.460 115.842   2 
  -5  -8 -12 1318.06 175.228   2 
   5  -8 -12 1344.83 170.915   2 
  -5  -8 -11 1706.42 205.416   2 
   5  -8 -11 1879.13 207.244   2 
   5  -8 -10 2552.80 230.593   2 
  -5  -8 -10 2695.37 236.993   2 
  -5  -8  -9 3683.97 253.950   2 
  -5  -8  -8 1329.12 170.185   2 
  -5  -8  -7 5514.76 269.289   2 
  -5   8  -6 7324.86 290.157   4 
   5   8  -2 20724.4 1211.37   1 
   5   8  -1 5032.70 696.575   1 
  -5   8   0 1840.43 370.535   1 
   5   8   0 1962.00 471.276   1 
  -5   8   1 6834.71 777.334   1 
   5   8   1 6717.51 859.063   1 
   5   8   2 16967.4 1397.18   1 
  -5   8   2 18876.9 1350.19   1 
  -5   8   3 6310.00 849.104   1 
   5   8   3 6601.17 943.596   1 
   5   8   4 10851.9 1244.06   1 
   5   8   5 43386.8 2572.43   1 
  -5   8   6 8205.18 1189.19   1 
   5   8   6 8143.75 1199.66   1 
  -5   8   7 5439.67 1057.17   1 
   5   8   7 5833.42 1082.97   1 
  -5   8   8 584.998 369.495   1 
   5   8   8 1578.19 726.145   1 
   5   8   9 3722.91 242.321   3 
   5   8  10 1807.91 181.077   3 
   5   8  11 1029.85 151.055   3 
   5   8  12 1580.68 160.054   3 
  -5   8  13 598.475 95.2571   3 
   5   8  13 769.001 103.534   3 
  -5  -9 -13 2878.47 168.413   2 
   5  -9 -13 3163.42 175.588   2 
  -5  -9 -12 1130.82 153.697   2 
   5  -9 -12 1298.06 159.123   2 
  -5  -9 -11 7680.18 337.312   2 
   5  -9 -11 7340.87 328.909   2 
   5  -9 -10 4954.54 296.778   2 
  -5  -9 -10 4216.27 277.465   2 
  -5  -9  -9 1276.56 177.427   2 
  -5  -9  -8 3238.53 232.086   2 
  -5  -9  -7 6698.27 298.315   2 
  -5   9  -7 6276.79 288.958   4 
  -5   9  -6 2545.48 190.586   4 
   5   9  -5 654.412 99.7797   4 
  -5   9  -5 866.424 128.441   4 
   5   9  -1 11572.0 1091.29   1 
   5   9   0 21181.2 1599.48   1 
  -5   9   1 8448.76 912.003   1 
   5   9   1 8096.15 1061.21   1 
   5   9   2 2734.14 627.434   1 
  -5   9   2 3157.17 611.502   1 
  -5   9   3 14291.3 1342.74   1 
   5   9   3 16645.4 1561.51   1 
   5   9   4 23398.5 1936.96   1 
  -5   9   4 22803.9 1795.68   1 
   5   9   5-372.012 367.863   1 
  -5   9   5-125.069 355.528   1 
  -5   9   6 1828.79 609.439   1 
   5   9   6 851.968 376.303   1 
   5   9   7 4870.64 1023.27   1 
  -5   9   7 6220.18 1129.30   1 
   5   9  10 4016.99 231.040   3 
   5   9  11 7739.85 287.940   3 
   5   9  12 790.429 112.182   3 
  -5   9  12 953.504 118.019   3 
  -5 -10 -13 272.799 71.5513   2 
   5 -10 -13 156.407 69.1443   2 
  -5 -10 -12 3521.82 200.676   2 
   5 -10 -12 3354.85 201.715   2 
  -5 -10 -11 506.859 136.990   2 
   5 -10 -11 367.812 136.894   2 
  -5 -10 -10 4364.53 267.377   2 
   5 -10 -10 5076.58 296.765   2 
  -5 -10  -9 253.906 123.383   2 
  -5 -10  -8 7913.11 339.099   2 
  -5 -10  -7 894.654 142.784   2 
  -5  10  -7 818.471 138.771   4 
  -5  10  -6 332.773 116.611   4 
   5  10  -6 221.957 85.1218   4 
   5  10  -5 4752.56 249.897   4 
  -5  10  -5 5279.65 276.293   4 
   5  10  -4 16836.8 447.882   4 
  -5  10  -4 16530.9 459.612   4 
  -5  10  -3 19009.0 481.255   4 
   5  10  -3 19362.2 474.985   4 
  -5  10  -2 3600.61 216.988   4 
   5  10   0 8615.30 1084.05   1 
   5  10   1 16315.3 1537.93   1 
  -5  10   2 4601.88 784.981   1 
   5  10   2 4602.74 841.710   1 
  -5  10   3 20333.5 1696.82   1 
   5  10   3 22256.3 1895.81   1 
   5  10   4 22119.8 473.801   4 
  -5  10   4 20116.9 1802.75   1 
   5  10   4 19212.0 1854.22   1 
   5  10   5 5795.25 1079.36   1 
  -5  10   5 5663.47 1038.23   1 
   5  10   6-71.7448 391.409   1 
  -5  10   6-403.525 375.368   1 
   5  10   7 694.789 498.535   1 
  -5  10   7 152.664 398.936   1 
  -5 -11 -12 1158.99 112.613   2 
   5 -11 -12 1245.20 124.354   2 
  -5 -11 -11 950.815 128.697   2 
   5 -11 -11 957.690 144.356   2 
  -5 -11 -10 11186.7 371.292   2 
   5 -11 -10 11843.8 396.776   2 
  -5 -11  -9 2179.37 200.336   2 
   5 -11  -9 2450.37 226.858   2 
  -5  11  -8 6073.49 293.949   4 
  -5 -11  -8 6307.63 300.942   2 
  -5  11  -7 4043.79 257.124   4 
  -5 -11  -7 4317.85 249.743   2 
  -5 -11  -6 4904.39 260.478   2 
   5  11  -6 4762.88 254.664   4 
  -5  11  -6 5318.22 290.356   4 
  -5  11  -5 2555.12 215.220   4 
   5  11  -5 2276.15 193.877   4 
   5  11  -4 3666.75 234.684   4 
  -5  11  -4 3405.97 234.006   4 
  -5  11  -3 7278.42 320.671   4 
   5  11  -3 7595.29 320.696   4 
   5  11  -2 31197.7 631.539   4 
  -5  11  -2 30658.1 630.148   4 
  -5  11  -1 2774.50 202.391   4 
   5  11  -1 2700.09 197.193   4 
  -5  11   0 11867.9 383.172   4 
   5  11   0 12655.1 402.000   4 
   5  11   1 1988.72 667.160   1 
  -5  11   1 1807.47 161.158   4 
   5  11   1 1809.58 167.326   4 
   5  11   2 31861.9 614.550   4 
  -5  11   2 30936.2 588.796   4 
   5  11   2 29874.2 2273.09   1 
  -5  11   3 5473.29 958.963   1 
   5  11   3 6320.17 277.913   4 
   5  11   3 5780.47 1003.00   1 
   5  11   4 869.931 568.586   1 
   5  11   4 1163.73 131.600   4 
  -5  11   5-143.302 490.883   1 
   5  11   5 89.3701 374.088   1 
  -5  11   6 3538.87 923.398   1 
   5  11   6 3039.37 803.335   1 
   5 -12 -12 1083.12 94.6498   2 
  -5 -12 -12 954.192 78.5042   2 
   5 -12 -11 4583.59 212.234   2 
  -5 -12 -11 4212.98 191.944   2 
   5 -12 -10 3062.72 207.142   2 
  -5 -12 -10 2856.83 185.041   2 
  -5 -12  -9 3663.30 221.765   2 
   5 -12  -9 3898.79 246.133   2 
  -5 -12  -8 5890.79 277.248   2 
  -5  12  -8 5407.01 272.023   4 
   5  12  -7 640.322 113.191   4 
  -5 -12  -7 790.337 139.500   2 
  -5  12  -7 656.846 141.342   4 
  -5  12  -6 3586.35 254.737   4 
   5  12  -6 3580.93 235.632   4 
  -5 -12  -6 4088.14 230.858   2 
   5  12  -5 17972.1 498.053   4 
  -5  12  -5 17609.7 521.578   4 
   5  12  -4 27212.1 619.331   4 
  -5  12  -4 27118.4 633.140   4 
  -5  12  -3 2946.98 232.125   4 
   5  12  -3 3254.16 235.789   4 
   5  12  -2 14925.1 461.699   4 
  -5  12  -2 15603.7 475.332   4 
  -5  12  -1 9868.66 376.939   4 
   5  12  -1 9844.65 375.921   4 
  -5  12   0 88.8092 95.9752   4 
   5  12   0 172.659 104.802   4 
  -5  12   1 7804.26 323.839   4 
   5  12   1 7681.24 328.731   4 
  -5  12   2 19980.1 497.777   4 
   5  12   2 20627.9 513.951   4 
  -5  12   3 5012.41 251.527   4 
   5  12   3 4785.24 256.566   4 
   5  12   4 23159.7 520.397   4 
   5  12   4 21916.4 2172.43   1 
   5 -13 -11-4.19449 58.4815   2 
  -5 -13 -11 34.4481 44.4826   2 
   5 -13 -10 146.669 94.3670   2 
  -5 -13 -10-67.6246 73.0517   2 
   5 -13  -9 2781.72 199.957   2 
  -5 -13  -9 2460.05 170.615   2 
  -5  13  -8 1031.29 136.821   4 
  -5 -13  -8 1085.24 131.272   2 
  -5  13  -7 5610.37 292.585   4 
   5  13  -7 5872.11 267.834   4 
  -5 -13  -7 6111.70 266.489   2 
  -5  13  -6 5777.70 314.915   4 
   5  13  -6 5516.54 277.720   4 
   5  13  -5 2813.26 225.427   4 
  -5  13  -5 2983.84 244.900   4 
   5  13  -4 1356.52 185.275   4 
  -5  13  -4 1426.03 198.856   4 
  -5  13  -3 17017.0 519.696   4 
   5  13  -3 16518.4 501.651   4 
   5  13  -2 17347.4 511.241   4 
  -5  13  -2 17446.1 518.810   4 
  -5  13  -1 20801.4 560.223   4 
   5  13  -1 21655.1 566.144   4 
   5  13   0 10705.3 404.056   4 
  -5  13   0 11624.4 415.882   4 
   5  13   1 20036.9 527.126   4 
  -5  13   1 19467.1 522.738   4 
   5  13   2 15969.9 467.484   4 
  -5  13   2 15535.1 453.084   4 
  -5  13   3 15000.7 425.405   4 
   5  13   3 15517.7 451.660   4 
   5  13   4 2199.25 185.137   4 
   5 -14 -10 361.729 71.9596   2 
  -5 -14  -9 1027.78 94.6038   2 
   5 -14  -9 1277.00 128.312   2 
  -5 -14  -8 953.967 104.240   2 
  -5  14  -8 649.855 108.958   4 
   5 -14  -8 728.911 124.342   2 
   5  14  -7 1016.32 127.677   4 
  -5  14  -7 925.899 141.697   4 
   5  14  -6 76.1989 97.2334   4 
  -5  14  -6 139.938 137.825   4 
   5  14  -5 21.9578 112.361   4 
  -5  14  -5 294.922 152.507   4 
   5  14  -4 667.072 153.506   4 
  -5  14  -4 606.788 170.032   4 
   5  14  -3 1937.86 217.030   4 
  -5  14  -3 2194.99 230.736   4 
   5  14  -2 3982.63 278.351   4 
  -5  14  -2 4147.76 287.376   4 
   5  14  -1 8606.30 376.749   4 
  -5  14  -1 8553.62 377.871   4 
  -5  14   0 1253.90 179.423   4 
   5  14   0 980.047 175.737   4 
  -5  14   1 8512.99 354.189   4 
   5  14   1 8633.13 365.136   4 
   5  14   2 4810.18 274.418   4 
  -5  14   2 4471.20 258.186   4 
   5  14   3 2758.67 209.170   4 
  -5  14   3 2505.25 192.031   4 
   5 -15  -9 417.966 72.1592   2 
   5 -15  -8 372.174 86.6295   2 
  -5  15  -8 230.068 63.2434   4 
  -5  15  -7 1628.12 155.115   4 
   5  15  -7 1834.59 140.470   4 
   5 -15  -7 1820.23 148.280   2 
   5  15  -6 645.132 119.079   4 
  -5  15  -6 379.137 123.016   4 
  -5  15  -5 1756.21 190.645   4 
   5  15  -5 1979.49 192.093   4 
  -5  15  -4 1334.97 195.414   4 
   5  15  -4 1172.39 176.158   4 
   5  15  -3 1245.50 187.942   4 
  -5  15  -3 1513.36 204.052   4 
  -5  15  -2 615.548 173.233   4 
   5  15  -2 764.860 174.050   4 
   5  15  -1 988.339 185.599   4 
  -5  15  -1 455.252 160.424   4 
   5  15   0 14.3169 136.777   4 
  -5  15   0-166.201 142.421   4 
  -5  15   1 616.713 138.417   4 
   5  15   1 839.808 157.450   4 
  -5  15   2 310.548 109.071   4 
   5  15   2 620.196 142.927   4 
  -5  15   3 1640.64 154.247   4 
   5  15   3 2016.24 181.895   4 
   5 -16  -7 576.150 75.0591   2 
  -5  16  -7 676.540 97.0459   4 
   5 -16  -6 573.497 88.9999   2 
  -5  16  -6 410.990 107.654   4 
   5  16  -6 542.648 100.087   4 
  -5  16  -5 1555.03 168.687   4 
   5  16  -5 1811.87 156.309   4 
  -5  16  -4 3700.19 240.700   4 
   5  16  -4 3808.64 230.369   4 
   5  16  -3 247.967 136.172   4 
  -5  16  -3 160.912 138.928   4 
  -5  16  -2 302.306 145.503   4 
   5  16  -2 570.292 156.775   4 
   5  16  -1 2016.62 205.265   4 
  -5  16  -1 1825.20 192.667   4 
   5  16   0 68.7743 132.672   4 
  -5  16   0-18.0170 121.220   4 
  -5  16   1 1312.54 161.229   4 
   5  16   1 1497.03 178.393   4 
  -5  16   2 348.335 110.440   4 
   5  16   2 355.252 118.570   4 
  -5  17  -6 1323.62 113.196   4 
  -5  17  -5 492.756 104.803   4 
   5  17  -5 669.651 99.0894   4 
  -5  17  -4 408.491 110.234   4 
   5  17  -4 736.852 119.531   4 
  -5  17  -3 2832.56 202.310   4 
   5  17  -3 2985.55 197.606   4 
   5  17  -2 6644.90 277.240   4 
  -5  17  -2 6482.97 284.005   4 
   5  17  -1 2119.89 184.424   4 
  -5  17  -1 1975.37 177.598   4 
  -5  17   0 178.189 107.637   4 
   5  17   0 102.757 108.196   4 
  -5  17   1 2081.52 160.495   4 
  -5  17   2 5461.42 218.061   4 
  -5  18  -4 3811.09 172.562   4 
  -5  18  -3 2721.56 159.169   4 
  -5  18  -2 505.583 98.8485   4 
  -5  18  -1 113.054 81.9734   4 
  -5  18   0 65.6203 69.1828   4 
  -5  18   1 45.5513 59.4682   4 
  -6   0 -13 213.793 116.466   2 
  -6   0 -12 2155.66 206.091   2 
  -6   0 -11 2471.57 213.121   2 
  -6   0 -10 10737.1 392.482   2 
  -6   0  -9 33122.7 647.949   2 
   6   0  -1 114595. 1903.22   1 
   6   0   0 55116.8 1281.59   1 
   6   0   1 129349. 2008.40   1 
   6   0   2 419658. 3712.74   1 
   6   0   3 179714. 2588.34   1 
   6   0   4 31915.8 1201.46   1 
   6   0   5 150402. 2835.61   1 
   6   0   6 11480.4 870.116   1 
   6   0   7 68771.2 2298.22   1 
   6   0  13-52.5408 138.766   3 
   6   0  14 11697.6 357.827   3 
   6   0  15 966.576 102.167   3 
  -6  -1 -13 3739.79 239.217   2 
  -6   1 -12 2226.28 200.500   2 
  -6  -1 -12 2095.21 213.476   2 
  -6   1 -11 6191.46 311.247   2 
  -6  -1 -11 6249.31 321.256   2 
  -6   1 -10 7235.51 324.134   2 
  -6  -1 -10 7511.66 336.202   2 
  -6   1  -9 13218.4 408.226   2 
  -6  -1  -9 12838.2 414.852   2 
   6   1  -1 125854. 2082.09   1 
   6  -1   0 406100. 3254.98   1 
   6   1   0 397694. 3780.99   1 
   6  -1   1 123341. 1737.69   1 
   6   1   1 120075. 2115.69   1 
   6   1   2 58631.3 1516.73   1 
   6  -1   2 57819.8 1238.01   1 
   6  -1   3 32837.6 992.241   1 
   6   1   3 32603.3 1208.54   1 
   6  -1   4 21780.7 892.135   1 
   6   1   4 21373.0 1070.38   1 
   6  -1   5 99883.4 2099.77   1 
   6   1   5 94482.9 2459.42   1 
   6  -1   6 4150.09 481.016   1 
   6   1   6 4466.63 600.355   1 
   6   1   7 34248.7 1746.89   1 
   6   1   8 26491.1 1649.26   1 
   6   1  13 854.700 163.126   3 
   6  -1  13 1030.52 163.763   3 
   6   1  14 1232.88 154.280   3 
   6  -1  14 1056.29 135.243   3 
   6   1  15 6620.92 226.255   3 
   6  -1  15 6027.88 199.782   3 
  -6  -2 -14 4075.30 213.871   2 
  -6  -2 -13 2326.64 209.743   2 
   6  -2 -12 1647.92 170.967   2 
  -6  -2 -12 1622.72 197.019   2 
  -6  -2 -11 6254.58 324.210   2 
   6  -2 -11 6329.50 299.583   2 
  -6   2 -11 6132.50 297.744   2 
  -6  -2 -10 3751.82 257.013   2 
   6  -2 -10 3471.42 226.993   2 
  -6   2 -10 3387.95 227.173   2 
  -6  -2  -9-4.16422 90.9212   2 
   6  -2  -9 121.518 85.4282   2 
  -6   2  -9 64.6151 86.1873   2 
   6   2  -2 62027.5 1563.80   1 
   6   2  -1 57794.7 1508.87   1 
   6   2   0 168207. 2674.50   1 
   6   2   1 55473.8 1565.25   1 
   6  -2   2 66537.0 1060.52   1 
   6   2   2 66608.7 1769.53   1 
   6   2   3 53277.2 1681.87   1 
   6  -2   3 56523.4 1051.37   1 
   6   2   4 6345.10 636.254   1 
   6  -2   4 6533.53 410.801   1 
   6   2   5 33633.1 1581.57   1 
   6  -2   5 31884.1 1032.47   1 
   6   2   6 29634.6 1602.86   1 
   6   2   7 7916.63 898.322   1 
   6   2   8 6362.37 867.993   1 
   6   2   9-429.361 317.322   1 
   6  -2  12 1591.36 185.718   3 
   6  -2  13 2391.94 194.790   3 
   6   2  13 2456.05 235.813   3 
   6  -2  14 3263.24 187.576   3 
   6   2  14 3070.26 211.134   3 
  -6  -2  15 1146.24 92.7688   3 
   6  -2  15 1055.31 82.7381   3 
   6   2  15 1371.06 120.859   3 
  -6  -3 -14 113.499 101.510   2 
   6  -3 -13 549.932 117.999   2 
  -6  -3 -13 552.676 150.243   2 
   6  -3 -12 946.817 149.080   2 
  -6  -3 -12 932.028 176.150   2 
   6  -3 -11 7244.04 325.154   2 
  -6  -3 -11 6933.19 350.767   2 
  -6  -3 -10 1865.86 198.859   2 
   6  -3 -10 2120.11 182.643   2 
  -6   3 -10 2017.55 178.333   2 
  -6   3  -9 3482.03 215.440   2 
  -6  -3  -9 3417.13 226.773   2 
   6  -3  -9 3418.00 212.670   2 
   6   3  -2 58398.7 1583.16   1 
   6   3  -1 115472. 2310.59   1 
   6   3   0 567715. 5366.42   1 
   6   3   1 109115. 2363.87   1 
   6   3   2 56062.6 1770.97   1 
   6   3   3 65236.8 2014.49   1 
   6   3   4 52065.8 1924.23   1 
   6   3   5 55.9762 221.245   1 
   6   3   6 7741.60 897.738   1 
   6   3   7 13686.4 1248.84   1 
   6   3   8 1004.45 460.283   1 
   6   3   9 5182.36 867.554   1 
   6  -3  12 730.814 131.500   3 
   6   3  13 785.116 178.027   3 
   6  -3  13 978.721 133.322   3 
   6   3  14 39.3452 112.114   3 
   6  -3  14 44.2846 65.6470   3 
   6   3  15 14.2270 68.5549   3 
   6  -4 -14 2555.37 148.245   2 
  -6  -4 -14 3015.98 189.673   2 
   6  -4 -13 1872.70 165.951   2 
  -6  -4 -13 2100.31 200.396   2 
   6  -4 -12 6748.86 310.288   2 
  -6  -4 -12 6612.54 329.335   2 
  -6  -4 -11 80.5745 135.758   2 
   6  -4 -11 218.215 118.609   2 
  -6  -4 -10 8450.34 367.614   2 
   6  -4 -10 8710.08 356.593   2 
  -6  -4  -9 18762.4 502.679   2 
   6  -4  -9 18990.7 478.369   2 
  -6  -4  -8 9343.58 335.862   2 
   6   4  -3 100003. 2179.59   1 
   6   4  -2 18763.2 964.220   1 
   6   4  -1 14055.4 884.022   1 
   6   4   0 16316.3 995.252   1 
   6   4   1 13715.9 927.311   1 
   6   4   2 20528.6 1175.95   1 
   6   4   3 98646.8 2656.13   1 
   6   4   4 8069.40 840.010   1 
   6   4   5 17610.8 1312.37   1 
   6   4   6 17632.9 1390.17   1 
   6   4   7 22634.8 1698.10   1 
   6   4   8 9360.77 1176.77   1 
   6   4   9 18154.7 1724.39   1 
  -6   4  10 10277.5 1401.20   1 
   6   4  10 10099.8 1300.29   1 
   6  -4  11 323.029 110.966   3 
   6  -4  12 7235.68 295.734   3 
   6   4  13 2047.60 201.638   3 
   6   4  14 2642.77 189.572   3 
   6   4  15 1074.67 102.926   3 
  -6   4  15 876.504 100.263   3 
  -6  -5 -14 88.2830 92.4761   2 
   6  -5 -14 69.2280 64.6616   2 
  -6  -5 -13 2553.67 207.479   2 
   6  -5 -13 2856.38 203.700   2 
  -6  -5 -12 5885.95 319.525   2 
   6  -5 -12 5184.37 279.564   2 
  -6  -5 -11 11830.1 445.809   2 
   6  -5 -11 12265.6 424.552   2 
  -6  -5 -10 6724.14 336.305   2 
   6  -5 -10 6482.16 317.325   2 
  -6  -5  -9 25300.7 591.764   2 
  -6  -5  -8 5497.94 268.207   2 
   6   5  -3 92834.1 2194.93   1 
   6   5  -2 32912.7 1357.64   1 
   6   5  -1 34334.4 1496.94   1 
   6   5   0 13027.9 962.869   1 
   6   5   1 43173.5 1744.16   1 
   6   5   2 35669.9 1641.31   1 
   6   5   3 106765. 2977.60   1 
   6   5   4 15391.1 1217.07   1 
   6   5   5 17079.2 1373.34   1 
   6   5   6 31144.4 1948.07   1 
   6   5   7 6745.90 986.024   1 
   6   5   8 4992.84 912.555   1 
   6   5   9 22616.3 1992.65   1 
   6   5  10 5760.89 1061.07   1 
  -6   5  10 5253.79 999.707   1 
   6   5  12 4505.08 284.513   3 
   6   5  13 1013.81 156.612   3 
   6   5  14 102.801 95.1092   3 
   6   5  15 412.515 75.4314   3 
  -6   5  15 342.425 67.4205   3 
   6  -6 -14 2027.96 133.160   2 
  -6  -6 -14 1935.52 147.863   2 
  -6  -6 -13 3604.92 231.119   2 
   6  -6 -13 3430.74 209.689   2 
  -6  -6 -12 155.388 149.895   2 
   6  -6 -12 244.711 130.328   2 
  -6  -6 -11 2958.43 248.932   2 
   6  -6 -11 3082.92 237.633   2 
  -6  -6 -10 3489.25 259.640   2 
   6  -6 -10 3393.13 246.065   2 
  -6  -6  -9 4401.72 268.960   2 
  -6  -6  -8 5461.53 276.669   2 
  -6  -6  -7 17759.1 445.836   2 
   6   6  -3 4402.71 507.106   1 
   6   6  -2 69565.2 2098.39   1 
   6   6  -1 15089.4 1076.11   1 
  -6   6  -1 14223.6 710.103   1 
   6   6   0 15572.7 1124.03   1 
   6   6   1 10545.2 971.189   1 
   6   6   2 80437.7 2675.47   1 
   6   6   3 2837.00 562.961   1 
   6   6   4 4817.79 753.861   1 
   6   6   5 8777.37 1076.06   1 
   6   6   6 18423.9 1599.47   1 
   6   6   7 20099.6 1789.95   1 
   6   6   8 1622.62 617.344   1 
  -6   6   9 2520.46 853.294   1 
   6   6   9 3493.66 833.989   1 
   6   6  11 3346.85 252.391   3 
   6   6  12 953.046 164.166   3 
   6   6  13 2876.95 200.384   3 
   6   6  14 1636.73 134.748   3 
  -6  -7 -14 315.838 80.6734   2 
   6  -7 -14 349.123 70.3237   2 
  -6  -7 -13 1839.31 171.603   2 
   6  -7 -13 1804.56 160.735   2 
  -6  -7 -12 1424.61 191.887   2 
   6  -7 -12 1035.22 157.608   2 
  -6  -7 -11 8500.00 378.267   2 
   6  -7 -11 8947.39 367.422   2 
  -6  -7 -10 6403.84 329.180   2 
   6  -7 -10 5396.99 298.097   2 
  -6  -7  -9 5847.73 306.980   2 
  -6  -7  -8 1380.68 165.349   2 
  -6  -7  -7 29788.9 585.290   2 
   6   7  -3 1628.25 344.341   1 
   6   7  -2 1552.91 339.329   1 
   6   7  -1 158140. 3719.70   1 
  -6   7   0 62837.9 1935.26   1 
   6   7   0 62470.7 2412.23   1 
   6   7   1 151074. 3810.76   1 
   6   7   2 3590.13 673.694   1 
   6   7   3 4731.42 758.600   1 
   6   7   4 39687.7 2199.85   1 
   6   7   5 1385.13 533.408   1 
   6   7   6 5828.75 1011.94   1 
   6   7   7 26782.6 2161.97   1 
   6   7   8 1837.24 655.696   1 
  -6   7   8 2470.57 757.993   1 
   6   7   9 10008.8 1454.54   1 
  -6   7   9 7666.74 1253.55   1 
   6   7  10 4805.84 282.843   3 
   6   7  11 9592.28 373.169   3 
   6   7  12 470.323 130.194   3 
   6   7  13 1710.77 154.181   3 
   6   7  14 260.882 73.9823   3 
  -6   7  14 217.722 71.9587   3 
  -6  -8 -14 654.075 80.0120   2 
   6  -8 -14 560.510 69.5853   2 
   6  -8 -13 860.292 118.364   2 
  -6  -8 -13 710.609 120.449   2 
  -6  -8 -12 8567.63 340.540   2 
   6  -8 -12 8486.53 326.729   2 
  -6  -8 -11 261.876 149.541   2 
   6  -8 -11 560.092 158.861   2 
   6  -8 -10 6915.11 334.728   2 
  -6  -8 -10 6782.04 333.477   2 
  -6  -8  -9 1385.57 180.641   2 
  -6  -8  -8 28456.2 617.405   2 
  -6  -8  -7 7057.08 301.211   2 
  -6   8  -7 6159.37 278.251   4 
  -6   8  -6 14898.3 414.887   4 
   6   8  -2 4340.41 598.367   1 
   6   8  -1 5140.61 726.092   1 
  -6   8   0 43214.5 1743.47   1 
   6   8   0 40659.3 2092.68   1 
  -6   8   1 4326.59 613.100   1 
   6   8   1 5351.72 796.188   1 
   6   8   2 12040.6 1209.13   1 
   6   8   3 2728.79 655.372   1 
   6   8   4 13819.1 1397.88   1 
   6   8   5 18326.9 1722.87   1 
   6   8   6 12441.6 1484.63   1 
   6   8   7 5306.11 1026.76   1 
  -6   8   7 4625.26 952.401   1 
   6   8   8 26912.7 2353.09   1 
  -6   8   8 26510.1 2307.72   1 
   6   8   8 25795.5 575.291   3 
   6   8   9 529.487 129.487   3 
   6   8  10 6353.41 300.515   3 
   6   8  11 990.114 147.998   3 
   6   8  12 6867.63 274.561   3 
   6   8  13 748.764 99.2871   3 
  -6   8  13 821.752 103.668   3 
  -6  -9 -13 2427.52 155.336   2 
   6  -9 -13 2138.60 146.162   2 
   6  -9 -12 5514.12 261.488   2 
  -6  -9 -12 5186.13 254.896   2 
   6  -9 -11 730.971 163.718   2 
  -6  -9 -11 573.893 156.684   2 
   6  -9 -10 137.851 148.983   2 
  -6  -9 -10 284.568 143.859   2 
  -6  -9  -9 2272.66 215.184   2 
  -6  -9  -8 16272.2 476.192   2 
  -6  -9  -7 4752.40 258.551   2 
  -6   9  -7 4269.62 245.483   4 
  -6   9  -6 19400.3 500.163   4 
  -6  -9  -6 20079.1 475.154   2 
   6   9  -5 1387.15 136.193   4 
  -6   9  -5 1552.98 156.981   4 
   6   9  -1 33067.4 1890.72   1 
   6   9   0 7793.96 1016.45   1 
  -6   9   1 34110.9 1840.00   1 
   6   9   1 31936.1 2054.50   1 
  -6   9   2 11788.9 1143.03   1 
   6   9   2 9356.57 1146.94   1 
  -6   9   3 20478.5 1594.16   1 
   6   9   3 18786.2 1669.06   1 
   6   9   4 8659.25 1202.07   1 
  -6   9   4 6600.44 993.605   1 
  -6   9   5 345.917 343.824   1 
   6   9   5-131.538 473.811   1 
   6   9   6 21518.5 2050.07   1 
  -6   9   6 19284.2 1877.13   1 
  -6   9   7 6890.83 1218.28   1 
   6   9   7 4875.29 1083.68   1 
   6   9  10 545.846 114.071   3 
   6   9  11 80.6602 92.6358   3 
   6   9  12 4898.15 204.618   3 
   6 -10 -13 181.364 66.1772   2 
  -6 -10 -13 326.524 70.4519   2 
   6 -10 -12 1294.89 140.668   2 
  -6 -10 -12 1323.70 136.615   2 
  -6 -10 -11 2224.57 192.770   2 
   6 -10 -11 2277.58 196.897   2 
  -6 -10 -10 1945.38 194.407   2 
   6 -10 -10 2229.07 218.293   2 
  -6 -10  -9 3790.75 253.385   2 
  -6 -10  -8 746.739 149.146   2 
  -6  10  -7 5482.38 285.649   4 
  -6 -10  -7 5413.23 273.882   2 
  -6 -10  -6 3201.77 209.695   2 
   6  10  -6 3693.24 220.441   4 
  -6  10  -6 3359.76 228.615   4 
  -6  10  -5 802.847 137.714   4 
   6  10  -5 891.611 128.065   4 
  -6  10  -4 11746.4 391.261   4 
   6  10  -4 11773.9 383.440   4 
   6  10  -3 2387.48 181.717   4 
  -6  10  -3 2665.55 196.558   4 
   6  10  -2 4535.13 235.652   4 
  -6  10  -2 4629.14 242.679   4 
   6  10   0 4509.23 766.116   1 
   6  10   1 5419.75 931.478   1 
   6  10   2 6718.72 1036.55   1 
  -6  10   2 5827.94 860.182   1 
   6  10   3 2477.66 171.869   4 
  -6  10   3 2756.31 620.738   1 
   6  10   3 2998.95 726.012   1 
   6  10   4 13494.8 376.994   4 
  -6  10   4 15322.6 1580.44   1 
   6  10   4 14316.7 1619.60   1 
   6  10   5 1175.38 596.409   1 
  -6  10   5 1488.23 620.297   1 
   6  10   6 3364.15 875.046   1 
  -6  10   6 2346.77 778.598   1 
  -6  10   7 3571.96 938.931   1 
   6 -11 -12 349.898 89.6288   2 
  -6 -11 -12 337.646 82.0203   2 
  -6 -11 -11 205.127 96.1926   2 
   6 -11 -11 418.427 123.723   2 
  -6 -11 -10 1696.02 167.928   2 
   6 -11 -10 1700.05 189.064   2 
  -6 -11  -9 2390.62 202.233   2 
  -6  11  -8 5931.93 290.101   4 
  -6 -11  -8 6130.60 297.881   2 
  -6  11  -7 1434.83 171.848   4 
  -6 -11  -7 1670.97 175.352   2 
  -6  11  -6 1357.72 174.988   4 
   6  11  -6 1363.96 153.463   4 
  -6 -11  -6 1414.55 154.123   2 
  -6  11  -5 8111.25 351.509   4 
   6  11  -5 8185.32 337.477   4 
  -6  11  -4 752.019 144.632   4 
   6  11  -4 883.421 135.932   4 
   6  11  -3 6014.74 290.703   4 
  -6  11  -3 5575.01 288.672   4 
  -6  11  -2 3202.34 223.412   4 
   6  11  -2 2906.28 210.226   4 
  -6  11  -1 14654.5 433.856   4 
   6  11  -1 14715.0 434.898   4 
   6  11   0 16818.5 457.413   4 
  -6  11   0 17183.7 463.668   4 
   6  11   1 13584.3 1496.52   1 
   6  11   1 14850.4 427.759   4 
  -6  11   1 14245.9 413.309   4 
   6  11   2 2766.37 711.890   1 
   6  11   2 3375.06 219.447   4 
  -6  11   2 3174.15 202.467   4 
   6  11   3 4091.00 858.383   1 
   6  11   3 5375.19 258.617   4 
   6  11   4 1011.64 579.535   1 
  -6  11   4 707.139 576.874   1 
   6  11   4 916.256 126.598   4 
  -6  11   5 6233.04 1147.52   1 
   6  11   5 6995.35 1224.35   1 
   6 -12 -12 267.762 68.6065   2 
  -6 -12 -11 13.6815 70.8336   2 
   6 -12 -11 293.474 96.3069   2 
  -6 -12 -10 451.456 106.440   2 
   6 -12 -10 661.328 135.080   2 
   6 -12  -9 1255.04 177.403   2 
  -6 -12  -9 952.337 139.273   2 
  -6  12  -8 5183.47 274.435   4 
  -6 -12  -8 5711.79 270.784   2 
  -6 -12  -7 467.446 115.959   2 
  -6  12  -7 564.932 149.550   4 
  -6  12  -6 1182.54 172.072   4 
  -6 -12  -6 1264.68 147.836   2 
   6  12  -6 1306.62 160.970   4 
  -6  12  -5 1356.28 184.794   4 
   6  12  -5 1168.87 158.706   4 
  -6  12  -4 2262.21 219.389   4 
   6  12  -4 2727.55 221.174   4 
   6  12  -3 16830.0 488.932   4 
  -6  12  -3 16676.5 499.337   4 
   6  12  -2 921.467 156.790   4 
  -6  12  -2 845.954 152.888   4 
  -6  12  -1 5020.06 280.393   4 
   6  12  -1 4888.54 274.663   4 
  -6  12   0 1461.11 169.524   4 
   6  12   0 1662.95 178.064   4 
  -6  12   1 4705.45 258.517   4 
   6  12   1 5304.40 280.023   4 
   6  12   2 624.653 128.895   4 
  -6  12   2 551.222 123.002   4 
  -6  12   3 16581.7 444.254   4 
   6  12   3 16549.3 455.666   4 
   6  12   4 2272.87 185.065   4 
   6  12   4 763.373 566.102   1 
   6 -13 -11 363.781 75.2729   2 
  -6 -13 -10 16.2006 62.9592   2 
   6 -13 -10 72.0455 87.8276   2 
  -6 -13  -9 1000.03 118.542   2 
   6 -13  -9 1390.50 161.023   2 
  -6  13  -8 160.620 95.1044   4 
  -6 -13  -8 240.702 91.9765   2 
  -6 -13  -7 2415.17 176.883   2 
   6  13  -7 2431.80 178.601   4 
  -6  13  -7 2531.53 219.696   4 
   6  13  -6 681.066 131.662   4 
  -6  13  -6 930.518 173.045   4 
  -6  13  -5 2705.09 241.047   4 
   6  13  -5 2574.09 215.556   4 
  -6  13  -4 8350.14 380.383   4 
   6  13  -4 9091.43 368.680   4 
   6  13  -3 3152.11 247.011   4 
  -6  13  -3 2980.04 250.952   4 
   6  13  -2 192.465 122.633   4 
  -6  13  -2-2.01528 121.260   4 
   6  13  -1 1139.81 176.535   4 
  -6  13  -1 1217.43 179.988   4 
  -6  13   0 5161.28 290.380   4 
   6  13   0 5392.89 298.116   4 
   6  13   1 1619.62 185.692   4 
  -6  13   1 1834.93 188.522   4 
   6  13   2 259.354 114.571   4 
  -6  13   2 232.832 122.377   4 
  -6  13   3 2849.02 202.874   4 
   6  13   3 3433.33 229.535   4 
   6  13   4 8282.75 325.560   4 
   6 -14 -10 475.515 78.5521   2 
   6 -14  -9 1888.37 145.098   2 
   6 -14  -8 1287.66 146.619   2 
  -6  14  -8 839.055 115.679   4 
  -6  14  -7 213.638 108.200   4 
   6  14  -7 301.930 89.0434   4 
  -6  14  -6 154.738 127.102   4 
   6  14  -6 48.4613 97.1634   4 
   6  14  -5 3046.10 232.589   4 
  -6  14  -5 3275.93 255.399   4 
  -6  14  -4 9673.56 405.282   4 
   6  14  -4 9639.58 385.458   4 
  -6  14  -3 5646.46 320.546   4 
   6  14  -3 5828.72 322.041   4 
  -6  14  -2 4230.08 286.473   4 
   6  14  -2 3565.93 267.183   4 
  -6  14  -1 509.549 151.132   4 
   6  14  -1 542.326 166.633   4 
   6  14   0 8282.27 366.699   4 
  -6  14   0 7515.91 353.624   4 
   6  14   1 888.760 154.741   4 
  -6  14   1 749.257 145.444   4 
   6  14   2 5776.15 296.681   4 
  -6  14   2 5639.23 284.664   4 
  -6  14   3 4661.30 245.424   4 
   6  14   3 4444.60 253.714   4 
   6 -15  -9 2958.53 139.571   2 
   6 -15  -8 2350.60 147.790   2 
  -6  15  -8 1765.94 120.107   4 
  -6  15  -7 5443.12 249.699   4 
   6  15  -7 5318.48 210.714   4 
   6 -15  -7 5703.80 231.807   2 
  -6  15  -6 817.204 138.471   4 
   6  15  -6 1252.67 139.968   4 
   6  15  -5 9253.13 338.502   4 
  -6  15  -5 9689.90 380.517   4 
  -6  15  -4 1711.64 215.080   4 
   6  15  -4 1778.25 194.367   4 
   6  15  -3 3120.02 239.361   4 
  -6  15  -3 3509.86 267.212   4 
   6  15  -2 5202.49 300.696   4 
  -6  15  -2 5359.26 308.582   4 
  -6  15  -1 10458.5 408.390   4 
   6  15  -1 10588.4 401.079   4 
   6  15   0 3269.63 248.613   4 
  -6  15   0 3300.51 245.325   4 
  -6  15   1 9368.29 363.536   4 
   6  15   1 9275.35 368.469   4 
  -6  15   2 4178.29 240.019   4 
   6  15   2 4169.91 252.811   4 
  -6  15   3 914.252 128.364   4 
  -6  16  -7 225.391 72.6445   4 
   6 -16  -7 138.642 58.6434   2 
   6  16  -6 1072.35 115.964   4 
   6 -16  -6 1137.81 107.683   2 
  -6  16  -6 1021.07 130.341   4 
   6  16  -5 276.652 108.070   4 
  -6  16  -5-37.1340 117.154   4 
   6  16  -4 5532.99 263.225   4 
  -6  16  -4 5198.55 274.836   4 
  -6  16  -3 1046.33 165.521   4 
   6  16  -3 1254.92 173.285   4 
  -6  16  -2 822.235 157.302   4 
   6  16  -2 1101.69 176.266   4 
   6  16  -1 561.134 154.499   4 
  -6  16  -1 451.671 145.893   4 
   6  16   0 2940.45 231.049   4 
  -6  16   0 2528.41 206.637   4 
  -6  16   1 911.282 145.033   4 
   6  16   1 1175.70 164.377   4 
  -6  16   2 369.317 105.231   4 
  -6  17  -6 732.236 92.3708   4 
  -6  17  -5 719.989 108.358   4 
   6  17  -4 94.6749 88.1930   4 
  -6  17  -4-38.1820 92.9616   4 
  -6  17  -3 3351.71 211.135   4 
   6  17  -3 3914.90 216.134   4 
  -6  17  -2 1220.50 157.516   4 
   6  17  -2 1572.03 167.836   4 
  -6  17  -1 312.838 117.481   4 
   6  17  -1 400.032 130.996   4 
   6  17   0 1521.00 162.020   4 
  -6  17   0 1204.12 142.137   4 
  -6  17   1 412.753 100.419   4 
  -6  17   2 816.980 102.772   4 
  -6  18  -4 256.162 77.0599   4 
  -6  18  -3 70.8378 77.2412   4 
  -6  18  -2 140.126 84.8836   4 
  -6  18  -1 2152.54 145.935   4 
  -6  18   0 881.788 104.059   4 
  -6  18   1 1657.64 111.011   4 
  -7   0 -13 30.3480 107.834   2 
  -7   0 -12-97.4287 127.940   2 
  -7   0 -11-58.9852 123.508   2 
  -7   0 -10 47.6043 107.884   2 
  -7   0  -9 237.865 107.018   2 
   7   0  -1-56.9081 156.779   1 
   7   0   0 95.1015 155.770   1 
   7   0   1 85.3385 137.353   1 
   7   0   2-69.8296 138.626   1 
   7   0   3 261.221 187.818   1 
   7   0   4 12.9982 143.981   1 
   7   0   5 131.090 172.333   1 
   7   0   6-282.682 221.055   1 
   7   0   7-49.7780 200.969   1 
   7   0  13 67.4217 130.988   3 
   7   0  14 59.2961 111.472   3 
   7   0  15-73.8161 62.6711   3 
  -7  -1 -13 1190.82 166.067   2 
  -7  -1 -12 3242.82 243.571   2 
  -7   1 -12 3459.34 238.035   2 
  -7   1 -11 3165.97 237.520   2 
  -7  -1 -11 3486.84 259.103   2 
  -7   1 -10 2450.82 209.327   2 
  -7  -1 -10 2735.66 219.085   2 
  -7  -1  -9 13127.2 419.718   2 
  -7   1  -9 13223.2 410.386   2 
   7   1  -2 23191.8 996.532   1 
   7   1  -1 32981.4 1136.58   1 
   7  -1   0 9028.13 538.539   1 
   7   1   0 9202.75 627.677   1 
   7  -1   1 23443.5 839.064   1 
   7   1   1 22989.5 989.478   1 
   7  -1   2 22543.8 832.438   1 
   7   1   2 23770.3 1033.89   1 
   7   1   3 24916.1 1109.53   1 
   7  -1   3 24677.2 929.516   1 
   7   1   4 107404. 2479.44   1 
   7  -1   4 115578. 2130.34   1 
   7  -1   5 1182.43 256.378   1 
   7   1   5 914.229 294.416   1 
   7   1   6 48953.1 1952.49   1 
   7  -1   6 49255.3 1658.99   1 
   7   1   7 8381.15 886.455   1 
   7   1   8 19893.7 1441.38   1 
   7  -1  12 3274.02 244.134   3 
   7   1  13 1112.08 178.832   3 
   7  -1  13 1410.83 171.912   3 
   7   1  14 240.998 109.605   3 
   7  -1  14 300.743 105.242   3 
   7   1  15 1262.34 118.021   3 
   7  -1  15 1275.97 102.789   3 
  -7  -2 -14 988.846 132.302   2 
  -7  -2 -13 6345.70 298.833   2 
  -7  -2 -12 14899.8 479.996   2 
   7  -2 -12 14238.8 425.520   2 
   7  -2 -11 909.676 137.056   2 
  -7   2 -11 1009.05 154.936   2 
  -7  -2 -11 1078.44 170.311   2 
   7  -2 -10 21381.6 518.113   2 
  -7   2 -10 21885.9 542.492   2 
  -7  -2 -10 22805.4 576.548   2 
  -7   2  -9 20714.7 511.554   2 
  -7  -2  -9 20926.1 524.839   2 
   7  -2  -9 20156.4 473.534   2 
   7   2  -2 58730.8 1629.57   1 
   7   2  -1 341115. 3896.09   1 
   7   2   0 374365. 4246.53   1 
   7   2   1 338384. 4093.43   1 
   7  -2   2 62323.8 1204.33   1 
   7   2   2 63643.0 1820.01   1 
   7  -2   3 117164. 1661.21   1 
   7   2   3 113790. 2547.19   1 
   7   2   4 230801. 3887.68   1 
   7  -2   4 234780. 2578.25   1 
   7  -2   5 17492.4 786.050   1 
   7   2   5 15365.7 1086.92   1 
   7   2   6 7937.79 861.608   1 
   7   2   7 13155.4 1169.21   1 
   7   2   8 28321.7 1842.41   1 
   7   2   9 20854.8 1660.14   1 
   7  -2  12 15725.1 469.371   3 
   7  -2  13 5271.71 265.159   3 
   7   2  13 5597.28 304.920   3 
   7   2  14 1433.11 160.897   3 
   7  -2  14 1810.15 145.527   3 
   7   2  15 45.3922 70.7170   3 
  -7  -2  15 3.75114 46.1533   3 
  -7  -3 -14 2750.65 183.198   2 
  -7  -3 -13 6231.37 298.626   2 
   7  -3 -13 6274.58 267.032   2 
  -7  -3 -12 2393.87 232.254   2 
   7  -3 -12 1897.74 183.722   2 
   7  -3 -11 9755.26 367.096   2 
  -7  -3 -11 9130.84 393.481   2 
  -7  -3 -10 4227.89 273.804   2 
   7  -3 -10 4576.70 254.415   2 
   7  -3  -9 26204.2 548.632   2 
  -7   3  -9 25672.9 554.918   2 
  -7  -3  -9 26589.9 592.773   2 
  -7  -3  -8 7130.69 293.591   2 
   7   3  -3 62434.5 1758.23   1 
   7   3  -2 195396. 3062.86   1 
   7   3  -1 99001.5 2260.74   1 
   7   3   0 281245. 3918.13   1 
   7   3   1 126292. 2699.79   1 
   7   3   2 192583. 3401.57   1 
   7   3   3 37555.8 1577.66   1 
   7   3   4 46110.5 1863.52   1 
   7   3   5 3874.08 625.797   1 
   7   3   6 20427.3 1430.46   1 
   7   3   7 49932.6 2389.65   1 
   7   3   8 5273.60 870.356   1 
   7   3   9 26209.7 1971.12   1 
   7  -3  11 7787.75 335.520   3 
   7   3  12 2574.45 235.654   3 
   7  -3  12 2752.37 205.773   3 
   7  -3  13 6037.84 260.440   3 
   7   3  13 5891.08 299.592   3 
   7  -3  14 2820.00 154.633   3 
   7   3  14 2877.93 196.703   3 
   7   3  15 647.739 90.6282   3 
  -7  -4 -14 2773.67 182.204   2 
  -7  -4 -13 2179.24 204.029   2 
   7  -4 -13 1907.84 167.291   2 
  -7  -4 -12 5558.36 314.643   2 
   7  -4 -12 5590.88 285.968   2 
   7  -4 -11 3665.45 246.889   2 
  -7  -4 -11 3192.91 258.770   2 
  -7  -4 -10 11550.1 426.431   2 
   7  -4 -10 11030.1 388.383   2 
  -7  -4  -9 378.561 133.022   2 
  -7  -4  -8 34952.8 644.225   2 
   7   4  -3 2649.81 407.029   1 
   7   4  -2 24027.3 1144.68   1 
   7   4  -1 7278.78 680.608   1 
   7   4   0 908.562 338.519   1 
   7   4   1 7460.94 730.518   1 
   7   4   2 32590.3 1514.78   1 
   7   4   3 2793.28 484.214   1 
   7   4   4 172158. 3846.17   1 
   7   4   5 6030.05 787.899   1 
   7   4   6 16694.9 1389.35   1 
   7   4   7 3957.44 745.701   1 
   7   4   8 33470.0 2239.45   1 
   7   4   9 511.474 381.460   1 
   7   4  10 10159.8 1361.95   1 
   7  -4  11 2893.64 204.165   3 
   7   4  12 3842.55 280.773   3 
   7   4  13 2074.46 206.383   3 
   7   4  14 2655.70 186.670   3 
  -7   4  15 1423.43 115.155   3 
   7   4  15 1266.73 103.238   3 
  -7  -5 -14 114.772 87.1342   2 
   7  -5 -14 50.0525 60.1359   2 
   7  -5 -13 1090.76 139.949   2 
  -7  -5 -13 1264.44 176.062   2 
   7  -5 -12 3871.81 240.850   2 
  -7  -5 -12 3998.27 274.885   2 
  -7  -5 -11 3084.99 251.304   2 
   7  -5 -11 3007.67 231.803   2 
   7  -5 -10 9351.57 364.258   2 
  -7  -5 -10 9068.91 384.691   2 
  -7  -5  -9 11518.9 405.630   2 
  -7  -5  -8 7234.69 308.118   2 
   7   5  -3 42361.1 1553.74   1 
   7   5  -2 26929.4 1302.32   1 
   7   5  -1 34660.3 1556.94   1 
   7   5   0 42210.5 1764.64   1 
   7   5   1 28059.2 1465.39   1 
   7   5   2 27471.1 1495.99   1 
   7   5   3 35266.5 1769.30   1 
   7   5   4 39339.4 1954.45   1 
   7   5   5 12373.2 1181.18   1 
   7   5   6 16354.4 1462.11   1 
   7   5   7 21363.5 1751.14   1 
   7   5   8 7420.83 1106.71   1 
   7   5   9 12263.4 1501.69   1 
   7   5  10 6995.38 1158.35   1 
   7   5  12 4102.02 273.096   3 
   7   5  13 1905.47 183.714   3 
   7   5  14 110.622 88.1076   3 
   7   5  15 1622.38 101.326   3 
  -7   5  15 1755.22 109.778   3 
   7  -6 -14 1544.31 114.641   2 
  -7  -6 -14 1574.84 131.999   2 
   7  -6 -13 211.647 105.147   2 
  -7  -6 -13 155.152 120.204   2 
  -7  -6 -12 8394.81 365.523   2 
   7  -6 -12 8508.16 340.062   2 
  -7  -6 -11 3419.51 265.591   2 
   7  -6 -11 3404.18 245.532   2 
   7  -6 -10 19783.7 529.531   2 
  -7  -6 -10 19572.1 545.558   2 
  -7  -6  -9 3609.03 246.799   2 
  -7  -6  -8 13744.0 422.207   2 
  -7  -6  -7 12615.7 380.942   2 
   7   6  -3 6285.96 643.810   1 
   7   6  -2 32023.9 1490.77   1 
   7   6  -1 43541.9 1885.73   1 
   7   6   0 34666.9 1708.15   1 
   7   6   1 43970.2 1960.20   1 
   7   6   2 32316.9 1728.77   1 
   7   6   3 7425.22 908.211   1 
   7   6   4 4555.73 748.969   1 
   7   6   5 6905.06 973.953   1 
   7   6   6 46825.9 2582.03   1 
   7   6   7 12784.9 1442.69   1 
   7   6   8 13535.3 1584.45   1 
   7   6   9 3124.82 822.153   1 
   7   6  11 3449.06 255.746   3 
   7   6  12 8054.40 342.009   3 
   7   6  13 279.243 109.263   3 
   7   6  14 1615.43 129.813   3 
  -7  -7 -14 2838.38 150.216   2 
   7  -7 -14 2394.08 125.857   2 
   7  -7 -13 1257.71 139.281   2 
  -7  -7 -13 1121.04 145.969   2 
  -7  -7 -12 2501.06 218.863   2 
   7  -7 -12 2475.94 205.838   2 
  -7  -7 -11 554.562 163.857   2 
   7  -7 -11 509.105 161.593   2 
  -7  -7 -10 18487.6 536.828   2 
   7  -7 -10 18451.4 520.160   2 
  -7  -7  -9 7755.09 347.591   2 
  -7  -7  -8 7530.55 325.961   2 
  -7  -7  -7 7224.12 296.128   2 
   7   7  -3 7968.57 740.190   1 
   7   7  -2 21428.8 1294.05   1 
   7   7  -1 33845.3 1757.12   1 
   7   7   0 26677.6 1609.24   1 
   7   7   1 34112.9 1879.95   1 
   7   7   2 21887.9 1532.78   1 
   7   7   3 9207.25 1067.62   1 
   7   7   4 8403.93 1062.09   1 
   7   7   5 20770.4 1720.23   1 
   7   7   6 27296.9 2095.69   1 
   7   7   7 7559.27 1184.67   1 
   7   7   8 8653.89 1320.66   1 
  -7   7   9 6957.53 1209.64   1 
   7   7   9 7393.19 331.255   3 
   7   7   9 7462.66 1307.34   1 
   7   7  10 18276.6 511.747   3 
   7   7  11 829.936 159.621   3 
   7   7  12 2498.64 196.692   3 
   7   7  13 884.809 124.736   3 
   7   7  14 2498.65 130.282   3 
  -7   7  14 2525.26 134.959   3 
  -7  -8 -14 1054.41 90.9917   2 
   7  -8 -13 330.843 92.6727   2 
  -7  -8 -13 302.394 102.984   2 
   7  -8 -12 4754.73 254.471   2 
  -7  -8 -12 4670.28 266.974   2 
   7  -8 -11 4657.21 275.142   2 
  -7  -8 -11 5124.58 291.705   2 
  -7  -8 -10 207.493 130.986   2 
   7  -8 -10 222.330 147.199   2 
  -7  -8  -9 157.518 132.664   2 
  -7  -8  -8 4467.56 259.796   2 
  -7   8  -7 12909.2 406.621   4 
  -7  -8  -7 14161.3 424.568   2 
  -7   8  -6 1045.04 132.777   4 
  -7  -8  -6 801.177 118.020   2 
   7   8  -2 1227.15 414.371   1 
   7   8  -1 4432.86 728.489   1 
   7   8   0 7412.03 914.122   1 
  -7   8   1 4297.55 638.932   1 
   7   8   1 5516.84 860.288   1 
   7   8   2 3134.54 630.725   1 
   7   8   3 82481.7 3317.63   1 
   7   8   4 10410.3 1267.31   1 
   7   8   5 2279.47 665.418   1 
   7   8   6 232.639 465.066   1 
   7   8   7 13776.8 1659.13   1 
  -7   8   7 15124.4 1708.14   1 
   7   8   8 5119.88 1096.13   1 
  -7   8   8 4392.31 976.897   1 
   7   8   8 5245.86 267.273   3 
   7   8   9 84.0023 107.139   3 
   7   8  10 25.7253 108.519   3 
   7   8  11 4606.79 247.205   3 
   7   8  12 4460.33 227.178   3 
   7   8  13 447.916 88.2402   3 
   7  -9 -13 1634.26 128.035   2 
  -7  -9 -13 1740.71 132.256   2 
   7  -9 -12 415.147 125.189   2 
  -7  -9 -12 229.968 116.108   2 
  -7  -9 -11 279.974 130.036   2 
   7  -9 -11 333.431 144.845   2 
  -7  -9 -10 1910.36 202.974   2 
   7  -9 -10 2589.66 227.554   2 
  -7  -9  -9 318.324 138.568   2 
  -7  -9  -8 292.288 131.430   2 
  -7   9  -7 7149.00 320.320   4 
  -7  -9  -7 8341.79 330.609   2 
  -7   9  -6 12552.4 412.052   4 
  -7  -9  -6 11986.7 375.001   2 
  -7   9  -5 8760.36 336.109   4 
   7   9  -5 8216.50 303.797   4 
  -7   9  -4 3552.01 216.248   4 
   7   9  -1 26989.4 1746.85   1 
   7   9   0 8723.08 1072.69   1 
  -7   9   1 28371.0 1672.33   1 
   7   9   1 27648.8 1935.38   1 
   7   9   2 17946.0 1609.24   1 
  -7   9   2 17501.1 1405.42   1 
  -7   9   3 8985.67 1070.99   1 
   7   9   3 10853.4 1314.82   1 
  -7   9   4 2970.11 708.353   1 
   7   9   4 3568.63 835.360   1 
  -7   9   5 14050.8 1517.13   1 
   7   9   5 13824.4 1579.87   1 
   7   9   6 14557.4 1711.92   1 
  -7   9   6 14409.9 1636.69   1 
   7   9   7 9557.66 1445.24   1 
  -7   9   7 9349.08 1387.40   1 
   7   9  10 1819.39 169.615   3 
   7   9  11 20.6218 83.0019   3 
   7   9  12 407.793 86.6693   3 
  -7 -10 -13 368.554 69.2501   2 
   7 -10 -13 511.183 73.4599   2 
   7 -10 -12 4837.64 225.540   2 
  -7 -10 -12 4612.31 214.768   2 
  -7 -10 -11 568.688 134.951   2 
   7 -10 -11 389.098 138.385   2 
  -7 -10 -10 9572.39 361.205   2 
   7 -10 -10 10681.5 390.861   2 
  -7 -10  -9 293.421 130.326   2 
  -7  10  -8 8180.46 340.973   4 
  -7 -10  -8 8414.32 342.317   2 
  -7 -10  -7 5046.57 266.585   2 
  -7  10  -7 4556.67 268.748   4 
   7  10  -6 9928.29 343.135   4 
  -7  10  -6 9830.75 382.694   4 
  -7 -10  -6 10065.4 350.797   2 
  -7 -10  -5 505.154 98.6681   2 
   7  10  -5 440.462 99.5453   4 
  -7  10  -5 648.335 139.832   4 
   7  10  -4 6882.78 296.220   4 
  -7  10  -4 7150.97 317.061   4 
  -7  10  -3 14033.7 425.577   4 
   7  10  -3 13727.2 409.619   4 
   7  10  -2 8204.26 311.289   4 
  -7  10  -2 8445.11 322.699   4 
   7  10  -1 1781.33 154.483   4 
   7  10   0 15197.1 1489.76   1 
   7  10   1 2711.31 678.045   1 
   7  10   2 6841.11 1076.02   1 
  -7  10   2 7086.29 935.365   1 
   7  10   2 6450.88 272.392   4 
  -7  10   3 13175.4 1408.36   1 
   7  10   3 12328.1 367.188   4 
   7  10   4 11770.5 357.014   4 
  -7  10   4 12527.3 1427.30   1 
   7  10   4 13008.3 1574.62   1 
   7  10   5-548.325 449.976   1 
  -7  10   5 345.817 344.522   1 
   7  10   6 8608.64 1396.74   1 
  -7  10   6 12094.6 1563.02   1 
  -7 -11 -12 2103.46 129.921   2 
   7 -11 -12 2072.63 140.788   2 
   7 -11 -11 2896.83 197.548   2 
  -7 -11 -11 3161.18 189.402   2 
  -7 -11 -10 2741.60 201.827   2 
   7 -11 -10 3142.59 230.027   2 
  -7 -11  -9 2189.17 188.729   2 
  -7  11  -8-0.36338 99.6896   4 
  -7 -11  -8 210.696 110.410   2 
  -7 -11  -7 617.350 129.175   2 
  -7  11  -7 742.562 150.840   4 
  -7  11  -6 1513.38 176.241   4 
  -7 -11  -6 1685.74 165.252   2 
   7  11  -6 1789.45 173.421   4 
  -7  11  -5 10043.6 391.462   4 
   7  11  -5 9641.61 362.082   4 
  -7  11  -4 2893.23 223.969   4 
   7  11  -4 3080.94 219.187   4 
  -7  11  -3 15721.1 475.103   4 
   7  11  -3 16158.4 457.568   4 
   7  11  -2 4168.89 244.873   4 
  -7  11  -2 3908.76 241.052   4 
   7  11  -1 45379.2 761.920   4 
  -7  11  -1 46280.3 770.430   4 
   7  11   0 34.3784 95.7898   4 
  -7  11   0 104.953 96.8094   4 
   7  11   1 39029.2 695.166   4 
   7  11   1 38394.4 2540.39   1 
  -7  11   1 38656.3 683.739   4 
   7  11   2 3489.21 216.316   4 
  -7  11   2 3211.32 200.620   4 
   7  11   3 17664.7 461.358   4 
   7  11   3 18041.8 1871.64   1 
   7  11   4 3179.96 205.548   4 
   7  11   4 2368.75 705.749   1 
  -7  11   5 6999.47 1198.00   1 
   7  11   5 5102.81 1097.07   1 
   7 -12 -12 73.5014 53.0163   2 
   7 -12 -11 15.4635 79.8347   2 
  -7 -12 -11 31.2229 67.6470   2 
  -7 -12 -10 5275.62 231.114   2 
   7 -12 -10 5268.60 252.192   2 
  -7 -12  -9 3875.51 217.755   2 
   7 -12  -9 4269.14 250.146   2 
  -7 -12  -8 162.823 103.554   2 
  -7  12  -8 212.350 109.383   4 
  -7  12  -7 3838.04 258.376   4 
  -7 -12  -7 3249.55 210.767   2 
   7  12  -6 8811.91 346.331   4 
  -7  12  -6 9094.94 385.813   4 
   7  12  -5 2168.30 188.068   4 
  -7  12  -5 1938.71 209.718   4 
   7  12  -4 8311.75 350.791   4 
  -7  12  -4 8416.23 367.349   4 
  -7  12  -3 2447.32 218.084   4 
   7  12  -3 2281.26 206.335   4 
  -7  12  -2 32457.1 685.271   4 
   7  12  -2 32099.6 670.729   4 
  -7  12  -1 5333.71 287.859   4 
   7  12  -1 5687.62 297.079   4 
   7  12   0 2269.77 203.084   4 
  -7  12   0 2187.78 193.328   4 
   7  12   1 5304.98 282.614   4 
  -7  12   1 5843.35 284.926   4 
   7  12   2 36491.1 680.239   4 
  -7  12   2 35209.5 660.577   4 
   7  12   3 2565.66 201.658   4 
   7  12   3 2483.80 725.537   1 
   7  12   4 7516.57 1301.81   1 
   7  12   4 9298.42 344.421   4 
   7 -13 -11 1773.56 118.331   2 
  -7 -13 -10 150.757 61.6887   2 
   7 -13 -10 134.384 82.1474   2 
  -7 -13  -9 8321.32 272.606   2 
   7 -13  -9 9735.15 325.687   2 
  -7  13  -8 3823.36 229.072   4 
  -7 -13  -8 3828.50 203.527   2 
  -7  13  -7 2300.85 209.336   4 
  -7  13  -6 771.270 158.620   4 
   7  13  -6 901.451 143.540   4 
  -7  13  -5 893.700 182.297   4 
   7  13  -5 1036.92 156.063   4 
   7  13  -4 6470.45 322.544   4 
  -7  13  -4 6303.90 337.589   4 
  -7  13  -3 8413.87 381.862   4 
   7  13  -3 8851.12 374.602   4 
  -7  13  -2 4164.55 280.762   4 
   7  13  -2 4130.50 274.587   4 
   7  13  -1 931.369 169.903   4 
  -7  13  -1 1400.48 191.837   4 
   7  13   0 4513.65 274.859   4 
  -7  13   0 3755.21 252.526   4 
   7  13   1 1501.46 183.588   4 
  -7  13   1 1205.49 172.074   4 
   7  13   2 4385.88 263.489   4 
  -7  13   2 4736.17 261.589   4 
  -7  13   3 11003.2 364.492   4 
   7  13   3 10622.7 379.397   4 
   7 -14 -10 342.269 76.3442   2 
   7 -14  -9 364.948 95.5414   2 
  -7  14  -8 573.854 109.287   4 
   7 -14  -8 658.760 122.010   2 
  -7  14  -7 975.383 152.317   4 
   7  14  -7 1070.55 121.461   4 
  -7  14  -6 739.223 163.549   4 
   7  14  -6 661.394 128.697   4 
   7  14  -5 1151.08 162.303   4 
  -7  14  -5 1131.26 185.971   4 
  -7  14  -4 896.237 179.298   4 
   7  14  -4 787.829 160.814   4 
   7  14  -3 2187.69 221.288   4 
  -7  14  -3 2670.69 247.205   4 
  -7  14  -2 7822.34 370.949   4 
   7  14  -2 8111.85 369.736   4 
   7  14  -1 1827.55 213.658   4 
  -7  14  -1 1371.26 191.488   4 
   7  14   0 4823.97 289.865   4 
  -7  14   0 4841.75 284.590   4 
   7  14   1 1755.77 193.439   4 
  -7  14   1 1842.61 195.252   4 
   7  14   2 6884.94 322.674   4 
  -7  14   2 7184.73 315.936   4 
   7  14   3 2223.10 200.946   4 
  -7  14   3 1953.81 167.803   4 
   7 -15  -9 1933.04 115.555   2 
  -7  15  -8 692.713 85.5031   4 
   7 -15  -8 761.354 98.6569   2 
   7 -15  -7 67.8916 87.6646   2 
  -7  15  -7-48.2752 94.0305   4 
   7  15  -6 320.719 105.045   4 
  -7  15  -6-197.121 139.696   4 
  -7  15  -5 1666.17 199.896   4 
   7  15  -5 1402.97 166.707   4 
  -7  15  -4 394.492 179.438   4 
   7  15  -4 347.157 146.507   4 
   7  15  -3 1263.93 176.340   4 
  -7  15  -3 1671.94 217.314   4 
   7  15  -2 2120.89 224.499   4 
  -7  15  -2 2126.10 226.253   4 
   7  15  -1 145.284 144.947   4 
  -7  15  -1 218.119 153.631   4 
  -7  15   0 269.247 139.593   4 
   7  15   0 418.421 157.976   4 
  -7  15   1-148.570 113.843   4 
   7  15   1 172.384 140.254   4 
   7  15   2 1613.51 181.307   4 
  -7  15   2 1553.21 168.221   4 
  -7  16  -7 276.874 73.4221   4 
   7 -16  -7 286.555 63.2624   2 
  -7  16  -6 1692.42 154.858   4 
   7 -16  -6 2135.71 134.158   2 
  -7  16  -5-121.988 122.543   4 
   7  16  -5 263.038 105.205   4 
   7  16  -4 969.029 146.077   4 
  -7  16  -4 888.489 154.701   4 
  -7  16  -3-23.1351 133.321   4 
   7  16  -3-75.8450 118.625   4 
   7  16  -2 3421.85 242.025   4 
  -7  16  -2 3440.23 241.385   4 
  -7  16  -1 928.914 163.037   4 
   7  16  -1 1047.01 177.094   4 
   7  16   0 987.397 165.938   4 
  -7  16   0 550.779 143.676   4 
  -7  16   1 1146.54 145.454   4 
   7  16   1 1110.94 161.566   4 
  -7  16   2 2984.86 190.308   4 
  -7  17  -6 296.568 73.1890   4 
  -7  17  -5 1898.97 149.773   4 
  -7  17  -4 3016.33 193.562   4 
   7  17  -3 1885.09 162.956   4 
  -7  17  -3 1726.37 161.785   4 
  -7  17  -2 934.797 145.559   4 
   7  17  -2 1127.22 148.840   4 
  -7  17  -1 2798.58 194.290   4 
   7  17  -1 3174.03 208.911   4 
  -7  17   0 1796.13 156.735   4 
  -7  17   1 1533.15 138.717   4 
  -7  17   2 1237.03 112.253   4 
  -7  18  -4 1039.66 99.8194   4 
  -7  18  -3 1395.51 120.766   4 
  -7  18  -2 4987.03 208.220   4 
  -7  18  -1 761.663 99.9265   4 
  -7  18   0 863.932 99.8691   4 
  -7  18   1 461.978 71.1818   4 
  -8   0 -12 2214.78 214.576   2 
  -8   0 -11 21743.3 565.542   2 
  -8   0 -10 11656.1 416.339   2 
  -8   0  -9 1569.57 168.428   2 
   8   0  -1 181373. 2736.47   1 
   8   0   0 9971.29 647.451   1 
   8   0   1 196186. 2833.79   1 
   8   0   2 90048.6 1959.29   1 
   8   0   3 6356.87 558.912   1 
   8   0   4 166900. 2960.30   1 
   8   0   5 14994.7 958.629   1 
   8   0   6 92865.2 2560.19   1 
   8   0   7 14829.0 1093.41   1 
   8   0  12 726.677 163.645   3 
   8   0  13 6344.53 305.606   3 
   8   0  14 4070.95 222.037   3 
   8   0  15 712.936 88.6851   3 
  -8  -1 -13 4246.38 248.018   2 
  -8  -1 -12 2746.88 233.846   2 
  -8   1 -12 2666.37 219.237   2 
  -8  -1 -11 9786.56 391.762   2 
  -8   1 -11 9472.75 376.587   2 
  -8  -1 -10 5954.22 309.369   2 
  -8   1 -10 6097.81 302.004   2 
  -8  -1  -9 13108.5 424.981   2 
  -8   1  -9 12955.2 408.550   2 
   8   1  -2 128270. 2467.49   1 
   8   1  -1 838928. 6134.75   1 
   8   1   0 294194. 3678.21   1 
   8  -1   0 301147. 3285.49   1 
   8  -1   1 782506. 5231.43   1 
   8   1   1 777313. 6058.89   1 
   8  -1   2 129688. 2140.28   1 
   8   1   2 127876. 2543.75   1 
   8   1   3 1687.08 336.753   1 
   8  -1   3 1443.22 258.098   1 
   8   1   4 2044.48 372.830   1 
   8  -1   4 2022.96 307.859   1 
   8   1   5 84795.7 2424.22   1 
   8  -1   5 82079.4 2067.01   1 
   8   1   6 43662.9 1880.60   1 
   8  -1   6 44603.9 1633.05   1 
   8   1   7 93093.9 2953.01   1 
   8   1   8 1609.56 480.256   1 
   8  -1  12 4547.91 285.778   3 
   8   1  12 4489.40 292.842   3 
   8  -1  13 3542.16 232.011   3 
   8   1  13 3667.60 252.061   3 
   8  -1  14 11975.7 341.383   3 
   8   1  14 12519.5 367.282   3 
   8  -1  15 1628.52 105.586   3 
   8   1  15 1682.90 123.073   3 
  -8  -2 -13 222.695 140.075   2 
  -8  -2 -12 4142.91 277.930   2 
   8  -2 -11 1571.71 164.102   2 
  -8  -2 -11 1503.81 191.836   2 
  -8   2 -11 1479.97 175.302   2 
  -8   2 -10 5779.99 291.502   2 
  -8  -2 -10 5496.67 300.330   2 
   8  -2 -10 5460.57 267.263   2 
  -8   2  -9 6593.24 295.178   2 
  -8  -2  -9 5982.47 301.077   2 
   8  -2  -9 6092.58 264.899   2 
   8   2  -2 103286. 2279.20   1 
   8   2  -1 15838.1 908.835   1 
   8   2   0 332363. 4178.10   1 
   8  -2   1 14281.5 662.237   1 
   8   2   1 14140.8 887.779   1 
   8  -2   2 81978.0 1543.57   1 
   8   2   2 81875.6 2161.21   1 
   8   2   3 64581.2 1991.88   1 
   8  -2   3 63454.9 1347.27   1 
   8   2   4 81613.3 2380.58   1 
   8  -2   4 79401.0 1569.33   1 
   8   2   5 15480.9 1115.11   1 
   8  -2   5 16071.3 762.965   1 
   8   2   6 43620.3 2005.89   1 
   8   2   7 12096.4 1154.23   1 
   8   2   8 2862.80 542.670   1 
   8  -2  11 527.684 136.412   3 
   8   2  12 2077.18 228.673   3 
   8  -2  12 1611.47 181.716   3 
   8  -2  13 266.394 117.602   3 
   8   2  13 46.9568 135.949   3 
   8  -2  14 910.160 114.605   3 
   8   2  14 969.966 145.090   3 
   8   2  15 1146.52 108.933   3 
  -8  -2  15 936.326 81.7449   3 
  -8  -3 -14 1491.20 144.704   2 
  -8  -3 -13 180.537 132.603   2 
   8  -3 -12 460.479 118.103   2 
  -8  -3 -12 676.275 172.871   2 
  -8  -3 -11 2493.69 233.746   2 
   8  -3 -11 2564.29 203.269   2 
  -8  -3 -10 5456.11 307.155   2 
   8  -3 -10 5715.59 280.096   2 
  -8   3  -9 6091.25 284.715   2 
  -8  -3  -9 5725.74 294.800   2 
   8  -3  -9 5474.02 263.028   2 
  -8  -3  -8 9900.10 346.642   2 
   8   3  -3 2607.19 429.557   1 
   8   3  -2 58343.2 1777.71   1 
   8   3  -1 18051.4 1032.35   1 
   8   3   0 44659.5 1640.54   1 
   8   3   1 20574.3 1146.57   1 
   8   3   2 53740.9 1875.56   1 
   8   3   3 4482.19 583.695   1 
   8   3   4 20234.9 1273.49   1 
   8   3   5 7096.99 821.998   1 
   8   3   6-94.7534 280.128   1 
   8   3   7 3834.24 677.661   1 
   8   3   8 9139.07 1136.27   1 
   8   3   9 7386.22 1054.10   1 
   8  -3  11 2378.56 203.675   3 
   8  -3  12 386.907 115.995   3 
   8   3  12 513.892 167.055   3 
   8   3  13 586.054 158.348   3 
   8  -3  13 661.604 120.326   3 
   8  -3  14 1418.68 114.797   3 
   8   3  14 1614.47 157.962   3 
   8   3  15 1278.51 108.851   3 
  -8  -4 -14 105.677 92.0712   2 
  -8  -4 -13 9169.18 348.980   2 
   8  -4 -13 8286.20 300.519   2 
   8  -4 -12 2285.23 194.452   2 
  -8  -4 -12 2414.13 233.244   2 
  -8  -4 -11 6977.28 352.180   2 
   8  -4 -11 6656.06 317.398   2 
  -8  -4 -10 1689.15 206.958   2 
   8  -4 -10 1788.45 176.596   2 
  -8  -4  -9 12236.3 419.491   2 
  -8  -4  -8 6033.23 277.031   2 
   8   4  -3 10135.6 777.404   1 
   8   4  -2 27625.6 1295.03   1 
   8   4  -1 85144.7 2372.72   1 
   8   4   0 24115.0 1292.42   1 
   8   4   1 85787.4 2483.27   1 
   8   4   2 29691.6 1499.10   1 
   8   4   3 11249.4 969.301   1 
   8   4   4 14479.5 1157.61   1 
   8   4   5 23158.9 1536.69   1 
   8   4   6 22290.0 1630.77   1 
   8   4   7 12336.0 1302.95   1 
   8   4   8 6502.21 1019.27   1 
   8   4   9 13058.0 1474.57   1 
   8  -4  11 6177.11 284.162   3 
   8   4  12 1956.17 226.363   3 
   8   4  13 7925.63 334.547   3 
   8   4  14 94.5153 99.9811   3 
   8   4  15 623.581 82.3301   3 
   8  -5 -14 3053.66 143.396   2 
  -8  -5 -14 4881.73 217.128   2 
  -8  -5 -13 2862.03 219.171   2 
   8  -5 -13 2515.51 182.710   2 
   8  -5 -12 1043.43 158.652   2 
  -8  -5 -12 1090.52 191.805   2 
  -8  -5 -11 21.6924 152.476   2 
   8  -5 -11-9.47322 113.330   2 
  -8  -5 -10 1569.99 198.222   2 
   8  -5 -10 1391.67 173.494   2 
  -8  -5  -9 5455.32 290.646   2 
  -8  -5  -8 3765.08 233.479   2 
   8   5  -3 65403.8 2038.07   1 
   8   5  -2 26145.7 1339.71   1 
   8   5  -1 56198.6 2072.62   1 
   8   5   0 16413.5 1136.68   1 
   8   5   1 69768.5 2392.10   1 
   8   5   2 25619.6 1489.52   1 
   8   5   3 78560.1 2720.83   1 
   8   5   4 38628.6 1999.41   1 
   8   5   5 3412.72 698.268   1 
   8   5   6 24907.7 1807.22   1 
   8   5   7 37228.9 2354.29   1 
   8   5   8 2963.30 733.002   1 
   8   5   9 3142.17 789.357   1 
   8   5  11 456.749 157.217   3 
   8   5  12 1785.79 202.086   3 
   8   5  13 1829.54 184.105   3 
   8   5  14 4341.57 210.328   3 
   8   5  15 835.908 76.3418   3 
  -8   5  15 722.295 79.1634   3 
  -8  -6 -14 1633.28 134.463   2 
   8  -6 -14 1537.29 107.433   2 
  -8  -6 -13 2097.41 184.449   2 
   8  -6 -13 1910.65 157.881   2 
  -8  -6 -12 1217.54 181.790   2 
   8  -6 -12 1170.70 169.677   2 
  -8  -6 -11 2949.22 255.697   2 
   8  -6 -11 2977.61 230.900   2 
   8  -6 -10 3893.63 253.537   2 
  -8  -6 -10 3918.34 273.540   2 
  -8  -6  -9 225.073 122.280   2 
  -8  -6  -8 775.523 130.438   2 
  -8  -6  -7 15897.2 427.790   2 
   8   6  -3 13747.7 971.890   1 
   8   6  -2 76403.8 2403.23   1 
   8   6  -1 38821.7 1827.54   1 
   8   6   0 42226.6 1951.33   1 
   8   6   1 37305.8 1887.56   1 
   8   6   2 100815. 3133.03   1 
   8   6   3 23451.5 1583.89   1 
   8   6   4 55806.4 2551.64   1 
   8   6   5 6133.63 911.330   1 
   8   6   6 11603.5 1300.79   1 
   8   6   7 16643.6 1694.77   1 
   8   6   8 2583.82 709.956   1 
   8   6   9-429.748 410.089   1 
   8   6  10 3114.92 244.050   3 
   8   6  11 3196.77 244.309   3 
   8   6  12 616.799 153.251   3 
   8   6  13 1104.84 149.568   3 
   8   6  14 1273.92 119.857   3 
   8  -7 -14 500.684 66.9440   2 
  -8  -7 -14 516.757 87.1242   2 
  -8  -7 -13 4737.58 232.561   2 
   8  -7 -13 4379.62 214.144   2 
   8  -7 -12 881.370 150.357   2 
  -8  -7 -12 594.347 159.210   2 
  -8  -7 -11 5361.52 309.811   2 
   8  -7 -11 5695.60 300.162   2 
  -8  -7 -10 6683.30 338.302   2 
   8  -7 -10 7369.42 341.781   2 
  -8  -7  -9 8516.21 359.328   2 
  -8  -7  -8 16090.2 466.584   2 
  -8  -7  -7 23930.1 533.643   2 
   8   7  -3 13453.7 1026.39   1 
   8   7  -2 40924.7 1858.88   1 
   8   7  -1 55960.0 2334.00   1 
   8   7   0 3509.56 645.599   1 
   8   7   1 45069.5 2214.52   1 
   8   7   2 42707.7 2209.01   1 
   8   7   3 15403.6 1382.26   1 
   8   7   4 7896.24 1056.12   1 
   8   7   5 80073.8 3429.88   1 
   8   7   6 12468.8 1450.48   1 
   8   7   7 21534.8 1981.09   1 
   8   7   7 19354.7 486.298   3 
   8   7   8 18420.9 1912.76   1 
   8   7   8 18956.0 500.052   3 
   8   7   9 4640.23 272.798   3 
   8   7  10 4965.07 285.974   3 
   8   7  11 9278.07 362.099   3 
   8   7  12 252.353 118.406   3 
   8   7  13 4945.91 220.143   3 
   8   7  14 297.179 67.1467   3 
  -8   7  14 168.736 56.6267   3 
  -8  -8 -14 1549.50 101.175   2 
   8  -8 -13 273.454 86.3847   2 
  -8  -8 -13 456.934 104.931   2 
  -8  -8 -12 8688.07 331.202   2 
   8  -8 -12 8512.73 323.058   2 
  -8  -8 -11 1408.80 187.948   2 
   8  -8 -11 1206.70 178.634   2 
  -8  -8 -10 7635.56 351.839   2 
   8  -8 -10 8148.86 353.175   2 
  -8  -8  -9 3151.08 239.867   2 
  -8  -8  -8 3836.28 245.923   2 
  -8   8  -7 1249.47 147.657   4 
  -8  -8  -7 1183.47 152.703   2 
  -8   8  -6 517.095 106.108   4 
  -8  -8  -6 528.476 103.246   2 
   8   8  -2 13761.5 1150.60   1 
   8   8  -1 8813.67 990.957   1 
   8   8   0 3775.99 705.917   1 
   8   8   1 10000.5 1136.02   1 
   8   8   2 9674.28 1156.89   1 
   8   8   3 3954.40 826.171   1 
   8   8   4 46123.4 2633.09   1 
   8   8   5 10471.1 1348.96   1 
   8   8   6 97.1090 329.558   1 
   8   8   7 1772.23 773.320   1 
   8   8   8 1618.11 168.532   3 
  -8   8   8 2214.59 777.169   1 
   8   8   8 1951.97 674.161   1 
   8   8   9 4022.96 246.644   3 
   8   8  10 9852.48 367.963   3 
   8   8  11 563.374 125.800   3 
   8   8  12 8387.82 294.304   3 
   8   8  13 908.165 100.696   3 
   8  -9 -13 162.085 67.4121   2 
  -8  -9 -13 291.353 80.7976   2 
  -8  -9 -12 3202.37 200.052   2 
   8  -9 -12 3201.51 203.739   2 
  -8  -9 -11 6807.77 309.414   2 
   8  -9 -11 6419.35 303.556   2 
  -8  -9 -10 1365.52 185.208   2 
   8  -9 -10 1471.40 181.818   2 
  -8  -9  -9 6860.85 322.602   2 
  -8  -9  -8 21331.5 537.867   2 
  -8  -9  -7 6529.15 296.429   2 
  -8   9  -7 6156.62 304.997   4 
  -8   9  -6 7369.66 322.861   4 
  -8  -9  -6 6613.40 279.477   2 
   8   9  -5 9731.37 325.129   4 
  -8   9  -5 9306.13 354.473   4 
  -8   9  -4 2635.01 194.967   4 
   8   9  -1 17374.1 1447.97   1 
   8   9   0 5748.40 925.719   1 
   8   9   1 20536.5 1690.96   1 
  -8   9   2 3981.81 712.346   1 
   8   9   2 5456.93 925.933   1 
  -8   9   3 42118.7 2343.17   1 
   8   9   3 41552.3 2554.38   1 
   8   9   4 4619.47 925.429   1 
   8   9   5 4764.98 1004.73   1 
  -8   9   5 4271.49 886.068   1 
  -8   9   6 6966.03 1172.54   1 
   8   9   6 7414.60 1243.67   1 
   8   9   7 5262.24 1093.39   1 
  -8   9   7 7751.49 1274.64   1 
   8   9  10 1776.20 167.026   3 
   8   9  11 5188.07 233.516   3 
   8   9  12 3051.19 161.178   3 
   8 -10 -13 386.494 67.7625   2 
  -8 -10 -13 606.437 70.6834   2 
  -8 -10 -12 2738.73 164.579   2 
   8 -10 -12 2568.69 170.754   2 
  -8 -10 -11 991.142 146.054   2 
   8 -10 -11 1024.89 154.985   2 
  -8 -10 -10 2212.20 197.520   2 
   8 -10 -10 2473.22 216.602   2 
  -8 -10  -9 611.136 141.599   2 
  -8 -10  -8 6297.82 305.249   2 
  -8  10  -8 5764.64 294.867   4 
  -8  10  -7 4364.01 264.705   4 
  -8 -10  -7 5055.61 266.050   2 
  -8  10  -6 9628.41 380.947   4 
  -8 -10  -6 9376.07 339.622   2 
   8  10  -5 3519.35 215.268   4 
  -8  10  -5 3301.60 233.256   4 
   8  10  -4 8909.81 335.382   4 
  -8  10  -4 9006.29 359.243   4 
   8  10  -3 14374.2 416.246   4 
  -8  10  -3 14237.0 431.489   4 
   8  10  -2 14267.6 412.041   4 
  -8  10  -2 14149.3 419.595   4 
  -8  10  -1 2639.29 193.885   4 
   8  10  -1 2752.79 192.501   4 
   8  10   0 27349.2 2018.48   1 
   8  10   0 27806.1 556.979   4 
   8  10   1 3181.07 200.588   4 
   8  10   1 2939.32 687.010   1 
   8  10   2 11200.1 360.283   4 
   8  10   2 10571.1 1359.06   1 
   8  10   3 13098.7 380.719   4 
   8  10   3 13868.3 1591.53   1 
  -8  10   3 13723.1 1405.38   1 
  -8  10   4 10144.7 1301.72   1 
   8  10   4 10295.6 337.850   4 
   8  10   4 11308.7 1491.12   1 
  -8  10   5 3406.03 774.367   1 
   8  10   5 3480.77 844.664   1 
  -8  10   6 7262.83 1234.35   1 
   8  10   6 8309.45 1349.13   1 
   8 -11 -12-16.4803 71.3096   2 
  -8 -11 -12 70.2909 58.9980   2 
  -8 -11 -11 2198.95 157.869   2 
   8 -11 -11 2465.93 177.952   2 
  -8 -11 -10 614.395 124.766   2 
   8 -11 -10 880.706 158.180   2 
  -8 -11  -9 1469.67 164.637   2 
  -8 -11  -8 87.4763 108.862   2 
  -8  11  -8 235.312 114.850   4 
  -8 -11  -7-40.4199 102.940   2 
  -8  11  -7-69.3526 124.183   4 
   8  11  -6 1423.98 156.035   4 
  -8 -11  -6 1357.23 152.130   2 
  -8  11  -6 1463.64 175.986   4 
   8  11  -5 251.181 108.173   4 
  -8  11  -5 204.676 115.274   4 
   8  11  -4 11062.3 387.827   4 
  -8  11  -4 10643.9 406.806   4 
   8  11  -3 1952.75 183.994   4 
  -8  11  -3 1995.76 194.658   4 
   8  11  -2 5323.01 276.767   4 
  -8  11  -2 5431.42 284.922   4 
   8  11  -1 1338.77 165.716   4 
  -8  11  -1 1217.89 156.657   4 
  -8  11   0 805.061 134.232   4 
   8  11   0 686.155 133.598   4 
   8  11   1 949.158 499.188   1 
  -8  11   1 696.988 123.472   4 
   8  11   1 1071.89 143.764   4 
  -8  11   2 4753.92 245.008   4 
   8  11   2 4014.95 886.912   1 
   8  11   2 4968.09 257.528   4 
   8  11   3 1892.36 175.487   4 
   8  11   3 2394.10 750.739   1 
   8  11   4 10722.3 361.693   4 
   8  11   4 11052.4 1537.47   1 
  -8  11   4 8825.04 1281.81   1 
   8  11   5-410.971 460.730   1 
  -8  11   5 839.869 471.279   1 
   8 -12 -12 1126.09 88.6215   2 
   8 -12 -11 681.136 107.685   2 
  -8 -12 -11 561.307 78.8275   2 
  -8 -12 -10 1217.42 127.716   2 
   8 -12 -10 1489.92 160.880   2 
  -8 -12  -9 395.270 105.010   2 
  -8 -12  -8 133.551 92.7021   2 
  -8  12  -8 45.2591 108.422   4 
  -8  12  -7 2615.72 220.288   4 
  -8 -12  -7 2387.79 178.502   2 
   8  12  -6 100.678 113.697   4 
  -8  12  -6 57.1598 127.904   4 
   8  12  -5 1374.90 164.938   4 
  -8  12  -5 1811.02 197.985   4 
   8  12  -4 8045.39 346.985   4 
  -8  12  -4 7674.14 361.188   4 
  -8  12  -3 7751.19 358.830   4 
   8  12  -3 7721.44 339.629   4 
  -8  12  -2 2567.77 222.835   4 
   8  12  -2 2464.45 211.781   4 
   8  12  -1 1093.07 157.737   4 
  -8  12  -1 1093.65 162.041   4 
   8  12   0 146.169 119.303   4 
  -8  12   0 45.9250 102.792   4 
   8  12   1 1279.20 167.926   4 
  -8  12   1 1168.85 153.851   4 
   8  12   2 1653.82 624.865   1 
   8  12   2 1865.04 181.796   4 
  -8  12   2 1908.97 173.766   4 
   8  12   3 7153.72 311.361   4 
   8  12   3 5578.46 1100.56   1 
   8  12   4 7807.05 1315.71   1 
   8 -13 -11 1461.85 108.216   2 
   8 -13 -10 13.3106 80.7138   2 
  -8 -13 -10-24.0417 49.4883   2 
   8 -13  -9 2339.00 183.811   2 
  -8 -13  -9 1705.72 127.223   2 
  -8  13  -8 342.281 118.906   4 
  -8  13  -7 1557.70 186.986   4 
  -8  13  -6 542.215 150.520   4 
   8  13  -6 414.856 116.170   4 
   8  13  -5 771.898 147.603   4 
  -8  13  -5 729.037 170.202   4 
   8  13  -4 2120.42 206.954   4 
  -8  13  -4 2071.01 225.344   4 
  -8  13  -3 12191.9 452.763   4 
   8  13  -3 11577.8 424.352   4 
  -8  13  -2-109.647 135.652   4 
   8  13  -2 111.883 135.795   4 
   8  13  -1 13412.0 454.735   4 
  -8  13  -1 12745.0 450.011   4 
  -8  13   0 2583.57 222.332   4 
   8  13   0 2605.05 226.156   4 
  -8  13   1 11146.4 397.725   4 
   8  13   1 11161.8 400.532   4 
   8  13   2 55.9789 108.937   4 
  -8  13   2 69.9576 95.6887   4 
   8  13   3 7678.65 331.282   4 
   8 -14 -10 664.979 84.4536   2 
   8 -14  -9 2827.11 165.846   2 
  -8  14  -8 2759.29 178.053   4 
   8 -14  -8 2915.11 188.024   2 
  -8  14  -7 1292.56 159.241   4 
   8  14  -6 1323.01 148.399   4 
  -8  14  -6 1491.01 188.197   4 
   8  14  -5 676.621 140.301   4 
  -8  14  -5 467.685 156.037   4 
   8  14  -4 2100.06 206.442   4 
  -8  14  -4 2457.59 242.560   4 
   8  14  -3 5626.21 308.081   4 
  -8  14  -3 5212.67 311.532   4 
   8  14  -2 450.049 159.717   4 
  -8  14  -2 370.438 156.785   4 
   8  14  -1 2797.68 247.754   4 
  -8  14  -1 2263.91 225.214   4 
   8  14   0 5480.23 304.767   4 
  -8  14   0 5704.55 306.646   4 
   8  14   1 3027.04 241.706   4 
  -8  14   1 3066.89 229.936   4 
   8  14   2 360.604 140.286   4 
  -8  14   2 291.069 110.034   4 
   8 -15  -9 3070.30 137.846   2 
   8 -15  -8 697.477 97.7584   2 
  -8  15  -8 659.431 80.1004   4 
  -8  15  -7 1950.49 161.803   4 
   8  15  -6 927.927 126.884   4 
  -8  15  -6 552.670 131.588   4 
   8  15  -5 4709.22 245.154   4 
  -8  15  -5 5245.29 292.694   4 
  -8  15  -4 15710.7 489.212   4 
   8  15  -4 14384.7 430.976   4 
   8  15  -3 5073.78 281.295   4 
  -8  15  -3 5536.08 315.214   4 
   8  15  -2 666.231 161.516   4 
  -8  15  -2 930.147 176.564   4 
  -8  15  -1 3245.58 256.490   4 
   8  15  -1 3279.85 254.419   4 
   8  15   0 5113.80 298.377   4 
  -8  15   0 4486.91 276.477   4 
  -8  15   1 5601.34 281.948   4 
   8  15   1 5770.09 297.616   4 
   8  15   2 932.856 161.574   4 
  -8  15   2 569.618 121.805   4 
   8 -16  -7-6.44919 52.7202   2 
  -8  16  -7 60.4522 62.4751   4 
  -8  16  -6 1151.27 132.461   4 
   8  16  -5 1369.79 137.406   4 
  -8  16  -5 1016.90 144.305   4 
   8  16  -4 152.946 103.983   4 
  -8  16  -4 25.9815 127.463   4 
  -8  16  -3 853.956 160.537   4 
   8  16  -3 819.282 154.464   4 
   8  16  -2 3190.24 229.998   4 
  -8  16  -2 2794.51 227.334   4 
   8  16  -1 1323.32 184.717   4 
  -8  16  -1 1063.20 164.920   4 
  -8  16   0 8471.98 329.919   4 
   8  16   0 9092.77 349.308   4 
  -8  16   1 1616.32 162.733   4 
  -8  16   2 1477.45 146.203   4 
  -8  17  -6 1222.77 101.543   4 
  -8  17  -5-121.588 87.4693   4 
  -8  17  -4 252.451 101.673   4 
  -8  17  -3 122.364 105.512   4 
  -8  17  -2 1417.34 162.227   4 
  -8  17  -1 443.782 112.738   4 
  -8  17   0 67.5774 94.4111   4 
  -8  17   1 551.048 106.076   4 
  -8  17   2 880.128 97.4973   4 
  -8  18  -4 169.039 63.8735   4 
  -8  18  -3 1.17884 68.9765   4 
  -8  18  -2 859.815 102.378   4 
  -8  18  -1 781.169 99.4945   4 
  -8  18   0 117.804 65.2066   4 
  -8  18   1 687.578 73.2426   4 
  -9   0 -12 93.5888 129.971   2 
  -9   0 -11 85.6014 138.998   2 
  -9   0 -10 37.6474 116.876   2 
  -9   0  -9-22.6490 96.7848   2 
   9   0  -1 158.450 175.752   1 
   9   0   0-64.2733 175.489   1 
   9   0   1 174.351 224.393   1 
   9   0   2 139.154 183.286   1 
   9   0   3 109.164 136.418   1 
   9   0   4-88.3181 179.629   1 
   9   0   5 120.705 161.757   1 
   9   0   6 60.3755 162.908   1 
   9   0   7-2.31785 236.987   1 
   9   0  11-25.9909 135.649   3 
   9   0  12 145.680 138.764   3 
   9   0  13 90.1001 125.844   3 
   9   0  14 74.5876 107.279   3 
   9   0  15 123.199 65.4387   3 
  -9  -1 -13 3652.73 237.432   2 
  -9  -1 -12 2068.86 207.316   2 
  -9  -1 -11 3703.51 265.434   2 
  -9   1 -11 3710.08 254.002   2 
  -9   1 -10 12466.3 425.999   2 
  -9  -1 -10 12504.8 433.482   2 
  -9   1  -9 4166.58 246.189   2 
  -9  -1  -9 3316.62 231.224   2 
   9   1  -2 119011. 2518.35   1 
   9   1  -1 4605.00 521.608   1 
   9  -1   0 184671. 2788.00   1 
   9   1   0 187865. 3121.55   1 
   9   1   1 6497.43 596.529   1 
   9  -1   1 6218.82 518.813   1 
   9  -1   2 133764. 2304.52   1 
   9   1   2 135256. 2717.07   1 
   9  -1   3 11244.9 701.160   1 
   9   1   3 10398.6 798.904   1 
   9  -1   4 56279.5 1626.80   1 
   9   1   4 55859.0 1907.87   1 
   9  -1   5 58007.0 1772.83   1 
   9   1   5 55918.4 2036.42   1 
   9   1   6 24138.9 1430.54   1 
   9  -1   6 26897.2 1293.07   1 
   9   1   7 311.831 264.787   1 
   9   1   8 1690.05 454.673   1 
   9  -1  11 4316.97 281.704   3 
   9  -1  12 2372.47 215.401   3 
   9   1  12 2603.75 237.287   3 
   9  -1  13 3671.85 231.673   3 
   9   1  13 3413.41 242.515   3 
   9   1  14 819.052 134.421   3 
   9  -1  14 749.947 120.243   3 
   9  -1  15 234.862 56.2822   3 
   9   1  15 369.641 73.6776   3 
  -9  -2 -13 2068.69 194.756   2 
  -9  -2 -12 635.448 162.328   2 
  -9  -2 -11 4879.18 296.704   2 
  -9   2 -10 10122.9 376.157   2 
  -9  -2 -10 9626.95 393.012   2 
  -9  -2  -9 59386.7 896.271   2 
  -9   2  -9 59447.8 862.091   2 
  -9  -2  -8 36074.4 659.117   2 
   9   2  -2 197676. 3356.82   1 
   9   2  -1 432812. 4961.39   1 
   9   2   0 54630.8 1788.95   1 
   9  -2   1 485384. 4152.96   1 
   9   2   1 494937. 5374.33   1 
   9   2   2 198783. 3521.70   1 
   9  -2   2 189214. 2562.36   1 
   9  -2   3 24306.1 922.713   1 
   9   2   3 24472.3 1283.41   1 
   9  -2   4 10771.2 614.454   1 
   9   2   4 11091.1 908.313   1 
   9   2   5 18172.1 1249.43   1 
   9  -2   5 17504.0 818.281   1 
   9   2   6 4840.91 695.232   1 
   9   2   7 23983.2 1636.57   1 
   9   2   8 42481.1 2308.52   1 
   9  -2  11 2440.77 213.645   3 
   9   2  12 118.056 150.403   3 
   9  -2  12 206.463 122.798   3 
   9  -2  13 2617.41 195.326   3 
   9   2  13 2843.51 231.367   3 
   9   2  14 829.288 135.888   3 
   9  -2  14 749.646 105.393   3 
   9   2  15 1011.25 98.9151   3 
  -9  -3 -14 924.022 128.346   2 
  -9  -3 -13 3860.68 247.562   2 
  -9  -3 -12 5842.74 312.245   2 
   9  -3 -12 5222.94 264.000   2 
   9  -3 -11 1344.37 161.812   2 
  -9  -3 -11 1649.40 205.703   2 
  -9  -3 -10 3510.77 256.238   2 
   9  -3 -10 3707.05 233.234   2 
  -9   3  -9 32889.6 643.194   2 
  -9  -3  -9 32695.1 675.514   2 
  -9   3  -8 19622.9 476.685   2 
  -9  -3  -8 19120.4 483.868   2 
   9   3  -3 224.171 208.883   1 
   9   3  -2 5472.82 597.838   1 
   9   3  -1 15863.2 1012.30   1 
   9   3   0 15215.6 1015.03   1 
   9   3   1 18130.9 1125.90   1 
   9   3   2 9324.86 846.346   1 
   9   3   3 1776.96 417.434   1 
   9   3   4 148164. 3518.96   1 
   9   3   5 11386.8 1056.71   1 
   9   3   6 42310.1 2133.62   1 
   9   3   7 77616.8 3099.56   1 
   9   3   8 17178.2 1547.58   1 
   9  -3   9 28862.2 596.928   3 
   9   3   9 27021.9 2037.90   1 
   9  -3  10 8496.55 341.168   3 
   9  -3  11 474.109 117.800   3 
   9   3  11 547.511 171.488   3 
   9  -3  12 6336.63 289.729   3 
   9   3  12 7126.46 350.909   3 
   9  -3  13 4421.20 221.538   3 
   9   3  13 4352.97 263.646   3 
   9   3  14 948.156 132.701   3 
   9   3  15 1683.08 116.066   3 
  -9  -4 -14 659.769 113.779   2 
  -9  -4 -13 3189.82 227.108   2 
   9  -4 -13 2611.86 174.674   2 
   9  -4 -12 2199.23 183.799   2 
  -9  -4 -12 2182.62 223.293   2 
  -9  -4 -11 13952.9 474.331   2 
   9  -4 -11 13800.4 433.011   2 
  -9  -4 -10 1030.90 177.951   2 
   9  -4 -10 997.054 146.913   2 
  -9  -4  -9 13611.9 444.250   2 
  -9  -4  -8 8081.31 325.841   2 
   9   4  -3 28838.4 1384.38   1 
   9   4  -2 81947.1 2348.05   1 
   9   4  -1 17348.8 1129.25   1 
   9   4   0-65.3393 211.778   1 
   9   4   1 10465.7 914.315   1 
   9   4   2 105339. 2915.73   1 
   9   4   3 15017.1 1162.12   1 
   9   4   4 39879.0 1962.18   1 
   9   4   5 48893.0 2286.96   1 
   9   4   6 2930.18 651.026   1 
   9   4   7 17928.4 1569.75   1 
   9   4   8 5042.17 913.817   1 
   9   4   9 15105.8 1642.72   1 
   9  -4  10 876.730 126.871   3 
   9  -4  11 13090.9 401.188   3 
   9   4  11 12933.0 458.944   3 
   9   4  12 2517.08 229.679   3 
   9   4  13 3909.78 249.544   3 
   9   4  14 973.550 130.816   3 
   9   4  15 990.115 88.1198   3 
  -9  -5 -14 147.227 90.2253   2 
   9  -5 -13 395.670 102.314   2 
  -9  -5 -13 618.099 149.675   2 
  -9  -5 -12 6892.38 335.573   2 
   9  -5 -12 6593.67 294.665   2 
  -9  -5 -11 859.495 175.852   2 
   9  -5 -11 1126.52 165.649   2 
  -9  -5 -10 10176.7 414.127   2 
   9  -5 -10 9619.71 372.948   2 
  -9  -5  -9 843.115 153.693   2 
  -9  -5  -8 14657.2 436.121   2 
   9   5  -3 8230.51 765.969   1 
   9   5  -2 101907. 2760.81   1 
   9   5  -1 23831.8 1399.24   1 
   9   5   0 71598.0 2434.90   1 
   9   5   1 20067.8 1330.15   1 
   9   5   2 81468.1 2752.03   1 
   9   5   3 9741.01 1004.56   1 
   9   5   4 63901.9 2623.04   1 
   9   5   5 35844.1 2077.43   1 
   9   5   6 15379.0 1470.53   1 
   9   5   7 16375.1 1586.40   1 
   9   5   8 16745.6 1712.86   1 
   9   5   9 453.696 541.940   1 
   9   5  10 8880.13 378.740   3 
   9   5  11 1687.43 200.794   3 
   9   5  12 5677.48 304.186   3 
   9   5  13-21.2865 115.896   3 
   9   5  14 567.537 109.862   3 
  -9  -6 -14 3087.73 162.246   2 
   9  -6 -13 728.602 113.178   2 
  -9  -6 -13 994.376 150.012   2 
  -9  -6 -12 3230.66 246.705   2 
   9  -6 -12 2774.99 207.837   2 
  -9  -6 -11 5097.32 303.356   2 
   9  -6 -11 4702.47 275.718   2 
  -9  -6 -10 1830.38 211.313   2 
   9  -6 -10 1860.67 193.370   2 
  -9  -6  -9 2444.03 213.611   2 
  -9  -6  -8 3371.28 225.483   2 
  -9  -6  -7 21764.1 504.006   2 
   9   6  -3 65214.9 2235.34   1 
   9   6  -2 7986.72 843.376   1 
   9   6  -1 18405.1 1307.99   1 
   9   6   0 32054.8 1762.37   1 
   9   6   1 18770.7 1382.30   1 
   9   6   2 12171.9 1153.10   1 
   9   6   3 72390.8 2844.34   1 
   9   6   4 24775.9 1750.56   1 
   9   6   5 15849.3 1479.20   1 
   9   6   6 9793.95 1244.84   1 
   9   6   7 25024.9 2052.12   1 
   9   6   7 27507.7 573.491   3 
   9   6   8 2920.31 213.760   3 
   9   6   8 3121.26 854.587   1 
   9   6   9 1482.94 577.197   1 
   9   6   9 1266.70 170.479   3 
   9   6  10 2743.44 228.472   3 
   9   6  11 2804.07 239.041   3 
   9   6  12 3640.90 241.941   3 
   9   6  13 1630.33 162.569   3 
   9   6  14 2554.19 149.883   3 
  -9  -7 -14 740.598 89.2275   2 
   9  -7 -13 178.153 82.8604   2 
  -9  -7 -13 271.344 110.593   2 
   9  -7 -12 876.931 147.612   2 
  -9  -7 -12 777.084 143.522   2 
  -9  -7 -11 3947.86 267.947   2 
   9  -7 -11 3917.61 251.782   2 
  -9  -7 -10 4470.15 288.314   2 
   9  -7 -10 4104.18 267.706   2 
  -9  -7  -9 7573.57 347.781   2 
  -9  -7  -8 13285.2 425.714   2 
  -9   7  -7 9390.92 344.920   4 
  -9  -7  -7 10254.2 357.096   2 
   9   7  -3 27366.6 1499.98   1 
   9   7  -2 10907.8 1009.47   1 
   9   7  -1 22155.0 1524.70   1 
   9   7   0 36118.6 1988.68   1 
   9   7   1 21779.5 1586.96   1 
   9   7   2 11944.6 1215.14   1 
   9   7   3 27112.4 1870.92   1 
   9   7   4 22427.1 1759.47   1 
   9   7   5 3559.92 791.513   1 
   9   7   6 6273.58 1065.15   1 
   9   7   7 10399.1 357.856   3 
   9   7   7 10682.1 1428.69   1 
   9   7   8 13287.6 422.269   3 
   9   7   8 14131.9 1695.88   1 
   9   7   9 6329.27 306.397   3 
   9   7  10 4296.38 266.665   3 
   9   7  11 3434.52 235.125   3 
   9   7  12 831.437 135.973   3 
   9   7  13 184.588 90.6076   3 
   9   7  14 718.604 76.8748   3 
  -9   7  14 713.974 76.0995   3 
  -9  -8 -14 136.681 52.3662   2 
  -9  -8 -13 2926.50 172.388   2 
   9  -8 -13 2822.77 162.710   2 
   9  -8 -12 1362.13 157.112   2 
  -9  -8 -12 1619.86 177.754   2 
  -9  -8 -11 3396.90 243.083   2 
   9  -8 -11 3247.64 234.492   2 
  -9  -8 -10 14839.9 474.804   2 
   9  -8 -10 15061.8 467.182   2 
  -9  -8  -9 1223.61 174.040   2 
  -9  -8  -8 5831.64 295.506   2 
  -9   8  -7 2313.87 192.117   4 
  -9  -8  -7 2608.26 202.230   2 
  -9   8  -6 14299.8 431.717   4 
  -9  -8  -6 14974.3 410.340   2 
  -9   8  -5 5929.30 270.962   4 
   9   8  -2 86804.2 2954.03   1 
   9   8  -1 13493.3 1251.47   1 
   9   8   0-16.4348 235.934   1 
   9   8   1 16733.2 1469.73   1 
   9   8   2 92403.8 3547.63   1 
   9   8   3 10481.9 1251.15   1 
   9   8   4 1420.15 597.011   1 
   9   8   5 5747.51 1055.18   1 
   9   8   6 18724.7 1906.58   1 
   9   8   7 1903.95 592.627   1 
  -9   8   8 4277.51 973.309   1 
   9   8   8 5706.47 1099.00   1 
   9   8   8 4708.55 255.852   3 
   9   8   9 1937.85 180.997   3 
   9   8  10 14556.4 436.471   3 
   9   8  11 2592.73 197.328   3 
   9   8  12 1176.60 136.189   3 
   9   8  13 3291.63 156.423   3 
   9  -9 -13 369.688 77.8540   2 
  -9  -9 -13 356.269 77.6198   2 
  -9  -9 -12 8057.60 290.948   2 
   9  -9 -12 8350.27 294.750   2 
  -9  -9 -11 811.683 148.767   2 
   9  -9 -11 836.372 154.316   2 
  -9  -9 -10 1889.03 201.629   2 
   9  -9 -10 2167.53 217.258   2 
  -9  -9  -9 4613.25 275.875   2 
  -9  -9  -8 4029.03 250.294   2 
  -9   9  -8 3444.78 234.538   4 
  -9   9  -7 577.996 130.293   4 
  -9  -9  -7 557.885 124.412   2 
  -9   9  -6 3415.52 232.313   4 
  -9  -9  -6 3649.43 217.925   2 
  -9   9  -5 987.889 143.859   4 
   9   9  -5 1118.19 120.678   4 
   9   9  -4 1747.31 147.574   4 
  -9   9  -4 1807.77 160.916   4 
   9   9  -1 22494.9 1714.79   1 
   9   9   0 16588.6 1526.37   1 
   9   9   1 21708.1 1771.01   1 
  -9   9   2 965.835 384.383   1 
   9   9   2 1409.46 602.546   1 
   9   9   3 12849.1 1479.92   1 
   9   9   4 904.673 511.120   1 
   9   9   5 437.129 572.469   1 
  -9   9   6 2015.38 650.072   1 
   9   9   6 1013.64 564.302   1 
  -9   9   7-38.7558 432.374   1 
   9   9   7 919.973 650.445   1 
   9   9   9 4187.31 232.163   3 
   9   9  10 1007.68 138.949   3 
   9   9  11 1179.90 130.620   3 
   9   9  12 6396.35 218.551   3 
   9 -10 -13 328.591 57.4180   2 
  -9 -10 -13 360.896 55.6557   2 
   9 -10 -12 35.8214 82.4499   2 
  -9 -10 -12 132.211 78.2559   2 
  -9 -10 -11 1367.18 149.291   2 
   9 -10 -11 1569.92 171.423   2 
  -9 -10 -10 3072.90 219.631   2 
   9 -10 -10 3383.11 240.622   2 
  -9 -10  -9 438.902 134.749   2 
  -9 -10  -8 3865.30 244.631   2 
  -9  10  -8 3635.69 248.549   4 
  -9 -10  -7 1443.86 164.742   2 
  -9  10  -7 1165.75 165.355   4 
  -9 -10  -6 12098.3 376.131   2 
  -9  10  -6 12002.6 432.690   4 
  -9  10  -5 5951.35 309.262   4 
   9  10  -5 5404.71 265.065   4 
   9  10  -4 5750.21 271.526   4 
  -9  10  -4 6121.89 303.486   4 
   9  10  -3 16620.2 451.231   4 
  -9  10  -3 16341.0 468.294   4 
   9  10  -2 10015.1 347.781   4 
  -9  10  -2 10082.1 358.748   4 
  -9  10  -1 35864.6 656.496   4 
   9  10  -1 38028.1 658.481   4 
   9  10   0 4398.42 881.636   1 
  -9  10   0 4671.51 237.930   4 
   9  10   0 4560.14 241.022   4 
   9  10   1 36631.1 647.943   4 
   9  10   1 36330.1 2393.39   1 
   9  10   2 13020.3 386.400   4 
   9  10   2 13058.1 1495.65   1 
   9  10   3 13046.3 388.901   4 
  -9  10   3 12562.4 1364.95   1 
   9  10   3 13685.2 1580.92   1 
  -9  10   4 3160.83 738.486   1 
   9  10   4 5364.55 1076.68   1 
   9  10   5 4621.17 1042.12   1 
  -9  10   5 4767.32 958.033   1 
  -9  10   6 7678.80 1300.75   1 
   9  10   6 9361.87 1461.81   1 
   9 -11 -12 497.659 85.2871   2 
  -9 -11 -12 488.380 72.1922   2 
  -9 -11 -11 1820.55 143.778   2 
   9 -11 -11 2024.00 167.279   2 
  -9 -11 -10 7866.43 297.378   2 
   9 -11 -10 8362.25 329.580   2 
  -9 -11  -9 5044.19 252.532   2 
  -9 -11  -8 1757.06 173.357   2 
  -9  11  -8 2065.97 196.338   4 
  -9  11  -7 582.896 132.935   4 
  -9 -11  -7 789.581 126.781   2 
  -9  11  -6 20988.8 570.044   4 
   9  11  -6 21245.9 507.687   4 
  -9  11  -5 11759.6 436.601   4 
   9  11  -5 11674.8 395.362   4 
   9  11  -4 4565.62 258.896   4 
  -9  11  -4 4728.03 285.140   4 
  -9  11  -3 2679.47 222.732   4 
   9  11  -3 2840.66 216.885   4 
   9  11  -2 20077.9 513.830   4 
  -9  11  -2 19796.8 525.635   4 
  -9  11  -1 12785.6 418.261   4 
   9  11  -1 13474.3 421.893   4 
   9  11   0 1290.46 157.242   4 
  -9  11   0 1186.19 152.393   4 
   9  11   1 16116.8 457.711   4 
  -9  11   1 16377.9 453.011   4 
   9  11   2 17505.7 1812.03   1 
   9  11   2 18592.4 481.641   4 
  -9  11   2 18438.1 466.822   4 
   9  11   3 1098.60 525.854   1 
   9  11   3 1095.55 146.469   4 
   9  11   4 8964.47 1437.39   1 
  -9  11   5 8925.54 1305.57   1 
   9  11   5 8204.81 1374.90   1 
  -9 -12 -11 2050.96 118.695   2 
   9 -12 -11 2433.15 154.612   2 
  -9 -12 -10 227.143 80.1918   2 
   9 -12 -10 250.837 113.532   2 
  -9 -12  -9 4938.10 231.244   2 
  -9 -12  -8 4429.38 230.184   2 
  -9  12  -8 4843.83 270.737   4 
  -9  12  -7 1091.39 172.455   4 
   9  12  -6 3932.68 231.347   4 
  -9  12  -6 4250.92 279.529   4 
  -9  12  -5 737.619 162.970   4 
   9  12  -5 1024.66 151.159   4 
  -9  12  -4 8795.69 387.312   4 
   9  12  -4 8742.44 354.000   4 
  -9  12  -3 4627.60 286.548   4 
   9  12  -3 3653.68 250.234   4 
   9  12  -2 2842.96 227.485   4 
  -9  12  -2 2557.45 215.102   4 
   9  12  -1 6186.34 311.036   4 
  -9  12  -1 6222.96 307.980   4 
  -9  12   0 14306.2 450.506   4 
   9  12   0 14877.8 453.645   4 
   9  12   1 4419.36 262.780   4 
  -9  12   1 4433.46 256.586   4 
   9  12   2 1405.26 173.931   4 
  -9  12   2 1471.56 159.126   4 
   9  12   2 1099.56 597.533   1 
   9  12   3 2951.16 841.221   1 
   9  12   3 4617.30 262.167   4 
   9 -13 -11 2131.13 120.650   2 
   9 -13 -10 434.788 95.1122   2 
   9 -13  -9 3656.14 214.529   2 
  -9  13  -8 2209.24 183.682   4 
  -9  13  -7 566.994 156.045   4 
  -9  13  -6 3602.59 264.477   4 
   9  13  -6 3366.56 217.663   4 
   9  13  -5 1479.76 172.902   4 
  -9  13  -5 936.466 176.822   4 
   9  13  -4 10231.0 390.636   4 
  -9  13  -4 11227.2 438.560   4 
   9  13  -3 1898.06 203.515   4 
  -9  13  -3 2417.66 231.367   4 
   9  13  -2 7685.45 348.326   4 
  -9  13  -2 7312.15 354.508   4 
  -9  13  -1 1448.05 190.410   4 
   9  13  -1 1822.10 201.588   4 
   9  13   0 1702.19 200.701   4 
  -9  13   0 1229.99 172.057   4 
  -9  13   1 964.584 157.501   4 
   9  13   1 706.962 157.844   4 
  -9  13   2 8753.70 347.255   4 
   9  13   2 8156.60 346.469   4 
   9  13   3 2376.07 202.866   4 
   9 -14 -10 433.519 73.3349   2 
   9 -14  -9 1280.86 120.535   2 
  -9  14  -8 2501.32 169.214   4 
  -9  14  -7-73.3755 114.508   4 
  -9  14  -6 989.878 170.586   4 
   9  14  -6 1072.10 142.159   4 
   9  14  -5 1858.91 177.119   4 
  -9  14  -5 2203.92 223.545   4 
   9  14  -4 2113.57 199.374   4 
  -9  14  -4 2420.34 244.700   4 
  -9  14  -3 1787.69 217.425   4 
   9  14  -3 1931.45 211.551   4 
   9  14  -2 1118.25 180.239   4 
  -9  14  -2 1178.89 194.824   4 
  -9  14  -1 175.646 144.868   4 
   9  14  -1 133.351 148.921   4 
   9  14   0 156.746 144.944   4 
  -9  14   0 131.879 126.795   4 
   9  14   1 5.92274 129.633   4 
  -9  14   1 141.211 119.372   4 
   9  14   2 1574.42 184.115   4 
  -9  14   2 1403.14 161.999   4 
   9 -15  -9 325.771 64.2906   2 
   9 -15  -8 729.220 99.1035   2 
  -9  15  -8 521.741 73.2479   4 
  -9  15  -7-135.239 102.390   4 
  -9  15  -6 2171.69 191.037   4 
  -9  15  -5 1603.17 192.768   4 
   9  15  -5 1556.60 163.013   4 
   9  15  -4 5602.11 280.822   4 
  -9  15  -4 5243.27 307.544   4 
  -9  15  -3 1696.26 217.280   4 
   9  15  -3 1151.13 175.376   4 
   9  15  -2 488.796 160.771   4 
  -9  15  -2 303.956 159.565   4 
  -9  15  -1 749.319 174.799   4 
   9  15  -1 898.430 188.706   4 
   9  15   0 273.330 156.215   4 
  -9  15   0 344.228 152.714   4 
   9  15   1 989.796 169.887   4 
  -9  15   1 832.518 143.131   4 
  -9  15   2 137.947 94.6289   4 
  -9  16  -7 180.364 64.5918   4 
   9 -16  -7 123.438 57.2501   2 
  -9  16  -6 881.461 123.678   4 
  -9  16  -5 2170.52 185.663   4 
  -9  16  -4 1196.70 160.459   4 
   9  16  -4 1423.88 150.629   4 
  -9  16  -3 1958.10 192.601   4 
   9  16  -3 2422.23 201.497   4 
   9  16  -2 2479.86 210.848   4 
  -9  16  -2 2210.59 204.342   4 
   9  16  -1 1423.37 183.469   4 
  -9  16  -1 1231.28 159.806   4 
  -9  16   0 2661.12 208.848   4 
   9  16   0 3111.73 228.770   4 
  -9  16   1 575.193 122.473   4 
  -9  16   2 2215.96 162.830   4 
  -9  17  -6 53.3975 51.9961   4 
  -9  17  -5 1609.69 134.270   4 
  -9  17  -4 85.2168 92.5173   4 
  -9  17  -3 1095.77 137.189   4 
  -9  17  -2 7869.75 297.581   4 
  -9  17  -1 1731.87 155.537   4 
  -9  17   0 347.033 103.439   4 
  -9  17   1 2299.55 154.158   4 
  -9  18  -4 121.006 58.8812   4 
  -9  18  -3 1149.48 109.267   4 
  -9  18  -2 785.286 98.1252   4 
  -9  18  -1 2805.59 152.236   4 
  -9  18   0 4361.05 173.810   4 
 -10   0 -12 9645.70 378.818   2 
 -10   0 -11 18252.0 522.502   2 
 -10   0 -10 8113.57 357.106   2 
 -10   0  -9 58427.3 877.106   2 
 -10   0  -8 14711.1 423.836   2 
  10   0  -1 93542.9 2226.47   1 
  10   0   0 26447.8 1176.50   1 
  10   0   1 113199. 2414.09   1 
  10   0   2 304015. 3951.40   1 
  10   0   3 28113.4 1237.89   1 
  10   0   4 11427.3 848.287   1 
  10   0   5 80720.8 2362.70   1 
  10   0   6 18512.7 1204.24   1 
  10   0   7 120356. 3256.10   1 
  10   0  11 12752.7 448.677   3 
  10   0  12 8637.54 368.677   3 
  10   0  13 7579.79 321.081   3 
  10   0  14 12458.3 345.830   3 
  10   0  15 905.113 86.1849   3 
 -10  -1 -13 5376.59 275.607   2 
 -10  -1 -12 5406.00 302.643   2 
 -10  -1 -11 6589.59 331.829   2 
 -10   1 -11 6047.34 312.147   2 
 -10   1 -10 19491.6 524.899   2 
 -10  -1 -10 19245.9 537.884   2 
 -10  -1  -9 12202.8 414.281   2 
 -10   1  -9 12147.2 404.156   2 
 -10   1  -8 4182.12 231.158   2 
 -10  -1  -8 3958.44 227.460   2 
  10   1  -2 27817.5 1289.87   1 
  10   1  -1 124797. 2671.53   1 
  10  -1   0 26307.0 1118.87   1 
  10   1   0 27756.2 1280.03   1 
  10  -1   1 121026. 2367.63   1 
  10   1   1 119645. 2600.49   1 
  10   1   2 43435.9 1600.91   1 
  10  -1   2 44062.0 1417.54   1 
  10  -1   3 138746. 2523.58   1 
  10   1   3 137288. 2982.19   1 
  10  -1   4 80212.6 2014.39   1 
  10   1   4 78552.1 2358.17   1 
  10  -1   5 15236.7 933.222   1 
  10   1   5 15495.1 1116.07   1 
  10  -1   6 68491.7 2112.45   1 
  10   1   6 67864.1 2470.88   1 
  10   1   7 3485.41 616.951   1 
  10  -1  10 15241.3 476.655   3 
  10   1  11 5794.15 322.788   3 
  10  -1  11 5510.41 300.245   3 
  10   1  12 2831.89 239.922   3 
  10  -1  12 2798.40 223.832   3 
  10   1  13 4759.18 272.282   3 
  10  -1  13 4666.25 256.023   3 
  10  -1  14 2807.79 171.351   3 
  10   1  14 2923.76 190.061   3 
  10  -1  15-47.3902 46.2632   3 
  10   1  15 19.5548 57.1548   3 
 -10  -2 -13 3885.83 245.144   2 
 -10  -2 -12 877.981 182.911   2 
 -10  -2 -11 6069.92 325.196   2 
 -10   2 -10 10665.8 390.092   2 
 -10  -2 -10 10542.6 408.846   2 
 -10  -2  -9 9825.40 375.808   2 
 -10   2  -9 9596.41 359.572   2 
 -10  -2  -8 245.303 106.979   2 
 -10   2  -8 159.337 77.9858   2 
  10   2  -2 84860.0 2313.99   1 
  10   2  -1 87260.1 2354.64   1 
  10   2   0 129366. 2872.51   1 
  10   2   1 82759.4 2305.85   1 
  10  -2   1 88385.4 1909.14   1 
  10  -2   2 87191.8 1853.74   1 
  10   2   2 85423.9 2407.18   1 
  10   2   3 24854.0 1365.10   1 
  10  -2   3 25021.6 1004.37   1 
  10  -2   4 24752.3 997.759   1 
  10   2   4 25338.5 1426.96   1 
  10   2   5 3362.75 566.214   1 
  10   2   6 4785.04 713.388   1 
  10   2   7 4468.42 745.976   1 
  10   2   8 237.177 237.241   1 
  10  -2   9 10115.1 371.134   3 
  10  -2  10 10217.0 383.899   3 
  10  -2  11 7744.73 341.587   3 
  10   2  11 8361.21 382.478   3 
  10  -2  12 877.699 154.330   3 
  10   2  12 620.736 160.345   3 
  10  -2  13 3090.15 205.853   3 
  10   2  13 2908.88 231.350   3 
  10  -2  14 1438.25 126.171   3 
  10   2  14 1752.68 161.711   3 
  10   2  15 1230.45 100.684   3 
 -10  -3 -13 9087.81 343.802   2 
 -10  -3 -12 1083.26 187.933   2 
 -10  -3 -11 3589.92 268.094   2 
  10  -3 -11 3295.90 221.511   2 
 -10  -3 -10 3721.58 265.608   2 
  10  -3 -10 3488.22 223.737   2 
 -10  -3  -9 722.723 155.977   2 
  10  -3  -9 1068.89 135.965   2 
 -10   3  -8 20251.7 484.977   2 
 -10  -3  -8 19642.6 498.711   2 
  10   3  -3 12644.3 934.185   1 
  10   3  -2 34824.5 1535.22   1 
  10   3  -1 36279.8 1596.26   1 
  10   3   0 6144.52 698.581   1 
  10   3   1 37874.6 1667.17   1 
  10   3   2 33944.1 1617.23   1 
  10   3   3 13399.7 1061.01   1 
  10   3   4 7758.46 855.403   1 
  10   3   5 16816.6 1314.80   1 
  10   3   6 49356.3 2367.99   1 
  10   3   7 5786.04 904.276   1 
  10   3   8 17919.2 1620.05   1 
  10  -3   9 460.610 118.582   3 
  10   3   9 723.530 476.161   1 
  10  -3  10 2890.27 205.204   3 
  10   3  10 3308.24 251.001   3 
  10  -3  11 3281.59 225.032   3 
  10   3  11 3476.86 268.953   3 
  10  -3  12 1341.90 164.265   3 
  10   3  12 1462.54 203.822   3 
  10  -3  13 8369.16 288.992   3 
  10   3  13 9183.47 357.488   3 
  10   3  14 66.3305 96.7510   3 
  10   3  15 944.315 89.4912   3 
 -10  -4 -14 2225.96 159.254   2 
 -10  -4 -13 67.5088 123.878   2 
  10  -4 -12 214.507 103.826   2 
 -10  -4 -12 240.013 151.705   2 
 -10  -4 -11 7537.93 361.959   2 
  10  -4 -11 6734.08 308.690   2 
 -10  -4 -10 574.430 151.124   2 
  10  -4 -10 859.555 143.229   2 
 -10  -4  -9 5514.40 297.019   2 
 -10  -4  -8 4391.53 248.203   2 
  10   4  -3 30211.7 1481.47   1 
  10   4  -2 48756.8 1893.99   1 
  10   4  -1 45265.1 1887.08   1 
  10   4   0 2824.86 520.420   1 
  10   4   1 47732.1 1976.08   1 
  10   4   2 52178.5 2130.86   1 
  10   4   3 31666.6 1702.29   1 
  10   4   4 20374.0 1447.29   1 
  10   4   5 13050.7 1220.43   1 
  10   4   6 64672.2 2864.60   1 
  10   4   7 11515.9 1299.65   1 
  10   4   8 3172.92 731.970   1 
  10   4   9 4264.99 902.970   1 
  10  -4  10 684.808 117.560   3 
  10   4  10 808.795 167.025   3 
  10  -4  11 7826.39 312.706   3 
  10   4  11 8079.43 367.036   3 
  10   4  12-5.96067 139.757   3 
  10   4  13 17.2385 122.303   3 
  10   4  14 2295.53 168.580   3 
  10   4  15 573.215 69.4726   3 
 -10  -5 -14 1549.96 134.363   2 
 -10  -5 -13 2330.74 194.842   2 
  10  -5 -13 2324.40 161.527   2 
  10  -5 -12 1208.96 150.212   2 
 -10  -5 -12 1207.13 191.320   2 
 -10  -5 -11 59.6114 145.973   2 
  10  -5 -11 405.132 131.341   2 
 -10  -5 -10 5258.87 309.923   2 
  10  -5 -10 5433.96 284.028   2 
 -10  -5  -9 431.444 140.626   2 
 -10  -5  -8 2459.31 198.874   2 
 -10  -5  -7 4772.68 242.750   2 
  10   5  -3 6105.94 725.379   1 
  10   5  -2 56164.5 2130.74   1 
  10   5  -1 7613.70 830.145   1 
  10   5   0 10285.3 989.694   1 
  10   5   1 6065.64 791.928   1 
  10   5   2 53799.4 2298.01   1 
  10   5   3 7399.79 908.829   1 
  10   5   4 26681.5 1738.89   1 
  10   5   5 40602.8 2267.79   1 
  10   5   6 9289.91 1177.62   1 
  10   5   7 6598.33 1043.15   1 
  10   5   7 5387.15 260.599   3 
  10   5   8 6014.32 1030.23   1 
  10   5   8 5331.43 283.042   3 
  10   5   9 442.060 432.359   1 
  10   5   9 412.705 121.947   3 
  10   5  10 4789.94 295.147   3 
  10   5  11 214.827 141.629   3 
  10   5  12 1700.98 200.521   3 
  10   5  13 2248.61 189.221   3 
  10   5  14 1262.62 125.918   3 
 -10  -6 -14 420.057 88.9930   2 
 -10  -6 -13 2060.68 176.198   2 
  10  -6 -13 2070.42 154.775   2 
 -10  -6 -12 9582.81 375.643   2 
  10  -6 -12 8913.46 333.101   2 
 -10  -6 -11 4845.09 294.878   2 
  10  -6 -11 5390.13 284.915   2 
 -10  -6 -10 2176.59 222.699   2 
  10  -6 -10 1971.17 194.687   2 
 -10  -6  -9 9252.61 374.391   2 
 -10  -6  -8 2130.41 192.376   2 
 -10  -6  -7 11443.8 371.264   2 
  10   6  -3 2993.66 526.958   1 
  10   6  -2 15884.7 1203.75   1 
  10   6  -1 17850.3 1338.19   1 
  10   6   0 45320.4 2135.71   1 
  10   6   1 16007.0 1303.63   1 
  10   6   2 18725.8 1469.61   1 
  10   6   3 7035.57 952.608   1 
  10   6   4 20265.9 1608.91   1 
  10   6   5 19791.4 1675.01   1 
  10   6   6 4612.37 925.207   1 
  10   6   7 14463.3 428.181   3 
  10   6   7 14876.8 1608.04   1 
  10   6   8 1183.48 530.065   1 
  10   6   8 1676.30 173.911   3 
  10   6   9 9073.60 368.574   3 
  10   6   9 8728.38 1391.39   1 
  10   6  10 1973.76 209.256   3 
  10   6  11 5586.64 302.426   3 
  10   6  12 8757.78 343.655   3 
  10   6  13 1755.24 163.032   3 
  10   6  14 542.564 86.3440   3 
 -10  -7 -14 1133.75 96.7945   2 
  10  -7 -13 45.1305 74.2625   2 
 -10  -7 -13 170.562 98.9195   2 
 -10  -7 -12 5382.54 278.855   2 
  10  -7 -12 5205.53 260.466   2 
 -10  -7 -11 216.565 145.723   2 
  10  -7 -11 447.535 135.944   2 
 -10  -7 -10 15506.8 490.439   2 
  10  -7 -10 16605.2 485.286   2 
 -10  -7  -9 4049.05 267.308   2 
 -10  -7  -8 2601.07 209.654   2 
 -10  -7  -7-92.7327 98.6161   2 
 -10   7  -7 31.5324 76.0181   4 
 -10   7  -6 3797.05 220.561   4 
 -10  -7  -6 3605.20 205.210   2 
  10   7  -3 3697.33 607.496   1 
  10   7  -2 38250.3 1954.44   1 
  10   7  -1 63078.0 2629.57   1 
  10   7   0 951.999 456.605   1 
  10   7   1 64879.9 2766.89   1 
  10   7   2 42783.5 2343.35   1 
  10   7   3 3696.66 735.010   1 
  10   7   4 29950.6 2100.02   1 
  10   7   5 7869.93 1159.47   1 
  10   7   6 1260.32 556.391   1 
  10   7   7 7.46953 83.8925   3 
  10   7   7 66.0218 343.918   1 
  10   7   8 5013.13 1020.50   1 
  10   7   8 4962.59 270.737   3 
  10   7   9 3648.45 247.699   3 
  10   7  10 18922.8 512.057   3 
  10   7  11 431.628 140.342   3 
  10   7  12 4680.44 243.298   3 
  10   7  13 513.381 101.079   3 
  10   7  14 661.416 71.2359   3 
 -10   7  14 559.020 67.5088   3 
  10  -8 -13 1964.54 137.456   2 
 -10  -8 -13 2074.93 146.334   2 
  10  -8 -12 421.209 118.591   2 
 -10  -8 -12 464.971 127.530   2 
 -10  -8 -11 2316.04 209.545   2 
  10  -8 -11 2698.78 213.167   2 
 -10  -8 -10 1468.91 189.242   2 
  10  -8 -10 1614.79 191.708   2 
 -10  -8  -9 946.429 160.407   2 
 -10  -8  -8 4816.88 273.103   2 
 -10   8  -7 7818.30 334.687   4 
 -10  -8  -7 8174.35 330.236   2 
 -10   8  -6 2615.06 200.402   4 
 -10  -8  -6 2785.84 189.429   2 
 -10   8  -5 19437.0 486.309   4 
  10   8  -3 40280.3 1962.85   1 
  10   8  -2 13066.2 1204.85   1 
  10   8  -1 17687.1 1482.91   1 
  10   8   0-192.032 354.184   1 
  10   8   1 17183.5 1511.42   1 
  10   8   2 15176.1 1474.18   1 
  10   8   3 44145.5 2589.56   1 
  10   8   4 8620.00 1221.65   1 
  10   8   5 21399.5 1969.92   1 
  10   8   6 2488.56 747.068   1 
  10   8   7 4962.38 256.740   3 
  10   8   7 4698.08 1019.30   1 
  10   8   8 4363.86 250.450   3 
  10   8   8 3922.68 960.720   1 
  10   8   9 2229.22 193.588   3 
  10   8  10 1436.21 161.663   3 
  10   8  11 2771.26 202.891   3 
  10   8  12 632.927 113.603   3 
  10   8  13 2305.40 134.598   3 
  10  -9 -13 179.946 65.4599   2 
 -10  -9 -13 322.270 74.0107   2 
 -10  -9 -12 5086.93 230.763   2 
  10  -9 -12 5400.57 240.059   2 
 -10  -9 -11 3031.90 212.176   2 
  10  -9 -11 3043.76 215.326   2 
 -10  -9 -10 86.0063 122.649   2 
  10  -9 -10 333.764 144.591   2 
 -10  -9  -9 851.206 151.146   2 
 -10   9  -8 3560.68 239.134   4 
 -10  -9  -8 3885.73 246.949   2 
 -10  -9  -7 151.172 99.5520   2 
 -10   9  -7 106.009 114.670   4 
 -10   9  -6 9496.81 376.587   4 
 -10  -9  -6 9223.80 329.256   2 
  10   9  -5 4911.17 239.911   4 
 -10   9  -5 4910.95 272.004   4 
  10   9  -4 5686.22 254.410   4 
 -10   9  -4 6056.10 289.746   4 
 -10   9  -3 7415.03 302.864   4 
  10   9  -2 21817.8 1596.23   1 
  10   9  -1 589.427 311.160   1 
  10   9   0 18171.6 1622.62   1 
  10   9   1 999.953 466.314   1 
  10   9   2 13744.0 1480.55   1 
  10   9   3 9361.74 1285.69   1 
  10   9   4 7162.51 1200.49   1 
  10   9   5 3828.06 862.148   1 
  10   9   6 9928.44 1446.13   1 
 -10   9   7 307.947 404.556   1 
  10   9   7-839.905 599.315   1 
  10   9   9 875.498 131.219   3 
  10   9  10 274.229 104.255   3 
  10   9  11 3127.11 186.003   3 
  10   9  12 5601.12 202.119   3 
  10 -10 -12 606.217 101.235   2 
 -10 -10 -12 323.756 80.6130   2 
  10 -10 -11 3404.26 212.788   2 
 -10 -10 -11 3044.13 193.463   2 
 -10 -10 -10 200.102 111.148   2 
  10 -10 -10 542.081 153.523   2 
 -10 -10  -9 9919.86 366.219   2 
 -10  10  -8 3187.16 235.642   4 
 -10 -10  -8 3814.87 236.172   2 
 -10  10  -7 4087.33 271.433   4 
 -10 -10  -7 4451.64 247.779   2 
 -10  10  -6 1746.38 198.892   4 
 -10 -10  -6 1593.51 155.739   2 
  10  10  -5 18459.7 473.503   4 
 -10  10  -5 20000.8 546.950   4 
 -10  10  -4 660.022 140.489   4 
  10  10  -4 643.225 127.594   4 
  10  10  -3 18477.2 472.356   4 
 -10  10  -3 18282.2 501.776   4 
  10  10  -2 17113.3 449.537   4 
 -10  10  -2 16498.4 461.528   4 
  10  10  -1 11479.9 369.470   4 
 -10  10  -1 11253.8 380.043   4 
  10  10  -1 10766.7 1235.91   1 
  10  10   0 63.5993 302.811   1 
 -10  10   0 96.0548 86.3516   4 
  10  10   0 146.313 84.7345   4 
  10  10   1 14304.9 412.780   4 
 -10  10   1 13960.6 399.745   4 
  10  10   1 15586.6 1617.96   1 
  10  10   2 17075.1 444.327   4 
  10  10   2 17859.8 1770.36   1 
 -10  10   2 19538.6 456.021   4 
  10  10   3 16887.3 442.850   4 
  10  10   3 18931.2 1903.08   1 
 -10  10   3 18605.6 1670.10   1 
  10  10   4 156.561 470.847   1 
 -10  10   4 929.757 408.137   1 
 -10  10   5 15801.2 1711.90   1 
  10  10   5 14749.3 1769.30   1 
 -10  10   6 804.350 504.215   1 
  10  10   6 1511.62 662.100   1 
  10 -11 -12 732.262 90.3797   2 
 -10 -11 -12 700.066 70.0711   2 
  10 -11 -11 1101.92 130.925   2 
 -10 -11 -11 1028.81 110.846   2 
 -10 -11 -10 3950.32 214.802   2 
  10 -11 -10 4437.92 248.664   2 
 -10 -11  -9 669.429 123.857   2 
 -10  11  -8 2727.14 219.808   4 
 -10 -11  -8 2723.46 200.017   2 
 -10  11  -7 1841.00 200.080   4 
 -10 -11  -7 1942.70 171.207   2 
  10  11  -6 2381.94 182.763   4 
 -10  11  -6 2169.41 222.824   4 
  10  11  -5 2552.07 200.632   4 
 -10  11  -5 3120.00 244.958   4 
  10  11  -4 948.572 142.618   4 
 -10  11  -4 868.356 163.558   4 
  10  11  -3 16243.8 465.893   4 
 -10  11  -3 16415.4 494.319   4 
 -10  11  -2 1631.93 180.398   4 
  10  11  -2 1524.03 171.607   4 
  10  11  -1 2732.92 211.234   4 
 -10  11  -1 2421.68 203.148   4 
 -10  11   0 3354.42 224.028   4 
  10  11   0 3436.48 228.279   4 
  10  11   1 2174.22 647.425   1 
 -10  11   1 2354.76 184.671   4 
  10  11   1 2502.94 200.435   4 
  10  11   2 1308.44 159.486   4 
 -10  11   2 1435.41 143.698   4 
  10  11   3 16161.2 449.936   4 
  10  11   3 17388.4 1888.82   1 
  10  11   4 697.050 596.342   1 
  10  11   5 439.713 450.570   1 
 -10  11   5 1373.27 533.417   1 
  10 -12 -11 800.385 104.733   2 
 -10 -12 -11 589.156 69.2271   2 
  10 -12 -10 580.492 122.199   2 
 -10 -12 -10 286.762 75.5816   2 
 -10 -12  -9 2952.24 183.225   2 
 -10 -12  -8 221.778 90.3792   2 
 -10  12  -8 246.481 116.503   4 
 -10  12  -7 1937.84 205.629   4 
  10  12  -6 275.076 104.341   4 
 -10  12  -6-103.031 146.417   4 
 -10  12  -5 1235.54 182.312   4 
  10  12  -5 1645.28 179.438   4 
 -10  12  -4 2538.32 233.870   4 
  10  12  -4 2943.67 223.077   4 
  10  12  -3 4151.93 266.024   4 
 -10  12  -3 4198.45 287.063   4 
  10  12  -2 607.077 145.539   4 
 -10  12  -2 684.231 140.160   4 
 -10  12  -1 1017.83 158.777   4 
  10  12  -1 1210.35 170.171   4 
  10  12   0 28.0854 110.092   4 
 -10  12   0 167.584 110.627   4 
  10  12   1 2394.86 209.933   4 
 -10  12   1 2397.15 197.800   4 
  10  12   2 853.549 151.896   4 
  10  12   2 855.595 459.990   1 
 -10  12   2 909.797 135.313   4 
  10  12   3 4880.09 1062.50   1 
  10  12   3 6570.00 306.492   4 
  10 -13 -11 24.9294 51.2295   2 
  10 -13 -10 624.893 106.475   2 
  10 -13  -9 695.947 130.447   2 
 -10  13  -8 2141.38 181.582   4 
 -10  13  -7 2202.81 208.602   4 
  10  13  -6 5314.77 261.828   4 
 -10  13  -6 6111.43 330.324   4 
 -10  13  -5 549.666 168.107   4 
  10  13  -5 829.503 145.258   4 
 -10  13  -4 12397.0 464.056   4 
  10  13  -4 12172.4 414.668   4 
  10  13  -3 2327.82 213.409   4 
 -10  13  -3 2994.98 255.030   4 
  10  13  -2 5485.10 307.855   4 
 -10  13  -2 5361.96 315.087   4 
  10  13  -1 625.433 158.528   4 
 -10  13  -1 594.432 146.904   4 
 -10  13   0 9412.59 378.840   4 
  10  13   0 9695.29 387.762   4 
  10  13   1 652.234 152.989   4 
 -10  13   1 478.252 135.098   4 
  10  13   2 6176.07 311.371   4 
 -10  13   2 6208.71 296.237   4 
  10 -14 -10 99.8223 57.6753   2 
  10 -14  -9 1094.97 117.126   2 
 -10  14  -8 239.910 82.9614   4 
 -10  14  -7 1504.12 164.677   4 
  10  14  -6 2394.89 176.859   4 
 -10  14  -6 2501.02 225.899   4 
  10  14  -5 1934.19 180.069   4 
 -10  14  -5 1784.22 215.466   4 
 -10  14  -4 5284.39 321.538   4 
  10  14  -4 5339.87 286.166   4 
 -10  14  -3 2376.36 238.816   4 
  10  14  -3 2805.28 235.669   4 
 -10  14  -2 3064.83 254.580   4 
  10  14  -2 2824.55 232.785   4 
  10  14  -1 6259.97 327.856   4 
 -10  14  -1 5584.60 309.075   4 
  10  14   0 253.570 144.624   4 
 -10  14   0 294.650 138.974   4 
  10  14   1 8435.97 365.627   4 
 -10  14   1 7981.85 341.374   4 
 -10  14   2 2366.34 192.759   4 
  10  14   2 2741.57 222.402   4 
  10 -15  -9 227.295 55.6409   2 
 -10  15  -8 646.489 73.2752   4 
  10 -15  -8 822.853 99.0814   2 
 -10  15  -7 1393.57 138.153   4 
 -10  15  -6 1841.44 179.108   4 
  10  15  -5 886.878 133.819   4 
 -10  15  -5 692.878 159.256   4 
  10  15  -4 135.591 118.457   4 
 -10  15  -4 132.154 153.360   4 
  10  15  -3 6079.43 301.968   4 
 -10  15  -3 6737.36 341.675   4 
  10  15  -2 5570.16 300.001   4 
 -10  15  -2 5933.94 321.603   4 
  10  15  -1 637.253 176.002   4 
 -10  15  -1 408.257 147.835   4 
  10  15   0 22730.6 558.757   4 
 -10  15   0 21838.6 545.170   4 
 -10  15   1 199.660 113.494   4 
  10  15   1 717.750 154.978   4 
 -10  15   2 3157.00 207.752   4 
  10 -16  -7 875.922 86.6388   2 
 -10  16  -7 928.778 90.1106   4 
 -10  16  -6 135.365 87.9418   4 
 -10  16  -5 204.958 105.875   4 
 -10  16  -4 813.650 142.049   4 
  10  16  -3 5100.59 254.816   4 
 -10  16  -3 5315.38 278.542   4 
  10  16  -2 1918.24 194.155   4 
 -10  16  -2 1508.36 183.613   4 
 -10  16  -1 1476.46 174.505   4 
  10  16  -1 2063.72 197.039   4 
 -10  16   0 1034.71 150.264   4 
 -10  16   1 2596.29 187.514   4 
 -10  16   2 1341.35 135.722   4 
 -10  17  -6 96.1766 48.7822   4 
 -10  17  -5 44.9034 72.3833   4 
 -10  17  -4-51.0263 95.1790   4 
 -10  17  -3 264.409 98.1961   4 
 -10  17  -2 1479.32 153.441   4 
 -10  17  -1 666.276 117.703   4 
 -10  17   0 1001.24 128.112   4 
 -10  17   1 605.599 97.1817   4 
 -10  18  -4 680.253 80.0637   4 
 -10  18  -3 561.873 83.9449   4 
 -10  18  -2 271.081 75.8847   4 
 -10  18  -1 101.747 68.3726   4 
 -10  18   0 2260.10 125.502   4 
 -11   0 -12 75.3984 123.943   2 
 -11   0 -11 48.0571 137.675   2 
 -11   0 -10 45.4066 112.761   2 
 -11   0  -9 6.50746 109.426   2 
 -11   0  -8 192.290 90.1480   2 
  11   0  -1 258.530 248.825   1 
  11   0   0 238.482 210.443   1 
  11   0   1-41.7258 185.295   1 
  11   0   2 99.8921 166.190   1 
  11   0   3-88.5636 174.529   1 
  11   0   4 79.5583 150.820   1 
  11   0   5-131.236 175.488   1 
  11   0   6-462.447 232.322   1 
  11   0   9-80.9253 108.550   3 
  11   0  10-10.2800 121.123   3 
  11   0  11-30.2128 135.474   3 
  11   0  12-62.0307 139.192   3 
  11   0  13 51.0504 123.678   3 
  11   0  14 204.032 100.008   3 
  11   0  15-110.718 57.0472   3 
 -11  -1 -12 3577.98 258.009   2 
 -11   1 -11 1632.24 196.621   2 
 -11  -1 -11 1504.15 196.860   2 
 -11   1 -10 5340.13 293.954   2 
 -11  -1 -10 5826.05 313.355   2 
 -11   1  -9 1096.38 157.272   2 
 -11  -1  -9 833.379 151.427   2 
 -11  -1  -8 6687.01 294.346   2 
 -11   1  -8 7477.64 309.409   2 
  11   1  -2 27742.4 1358.00   1 
  11   1  -1 9333.18 790.247   1 
  11  -1   0 7324.31 638.428   1 
  11   1   0 7096.11 702.826   1 
  11   1   1 10472.0 830.902   1 
  11  -1   1 10313.1 741.617   1 
  11  -1   2 20372.8 1025.86   1 
  11   1   2 20242.0 1145.13   1 
  11  -1   3 25539.3 1145.70   1 
  11   1   3 23245.9 1263.46   1 
  11  -1   4 32037.6 1321.44   1 
  11   1   4 30292.6 1535.59   1 
  11  -1   5 21079.0 1119.49   1 
  11   1   5 21796.6 1355.70   1 
  11   1   6 4631.54 700.680   1 
  11   1   7 12871.9 1179.18   1 
  11  -1   8 10413.0 357.568   3 
  11  -1   9 513.895 124.282   3 
  11  -1  10 7116.97 331.398   3 
  11   1  10 7256.14 349.077   3 
  11   1  11 1938.31 219.015   3 
  11  -1  11 1828.32 200.009   3 
  11  -1  12 2636.88 217.966   3 
  11   1  12 2370.43 228.131   3 
  11  -1  13 142.185 112.848   3 
  11   1  13 135.696 121.243   3 
  11  -1  14 188.002 90.0804   3 
  11   1  14 78.8046 94.7332   3 
  11   1  15 111.507 57.0640   3 
 -11  -2 -13 4694.69 260.650   2 
 -11  -2 -12 3190.14 252.313   2 
 -11  -2 -11 8987.81 386.339   2 
 -11  -2 -10 12982.3 455.828   2 
 -11   2 -10 13880.4 446.866   2 
 -11   2  -9 27223.4 598.940   2 
 -11  -2  -9 26904.2 614.887   2 
 -11   2  -8 16211.5 441.195   2 
 -11  -2  -8 15996.3 450.692   2 
  11   2  -2 77943.8 2323.26   1 
  11   2  -1 62308.2 2068.11   1 
  11   2   0 38224.2 1632.00   1 
  11  -2   1 48593.4 1526.08   1 
  11   2   1 49831.0 1867.95   1 
  11  -2   2 81096.5 1915.80   1 
  11   2   2 74683.1 2328.07   1 
  11  -2   3 45428.8 1393.41   1 
  11   2   3 37637.6 1739.35   1 
  11  -2   4 19164.5 905.737   1 
  11   2   4 18905.5 1282.23   1 
  11   2   5 18437.5 1337.71   1 
  11   2   6 23594.8 1595.31   1 
  11   2   7 89619.2 3259.95   1 
  11  -2   8 14266.3 415.254   3 
  11   2   8 15073.4 1432.25   1 
  11  -2   9 21492.9 528.709   3 
  11  -2  10 15220.6 461.166   3 
  11   2  10 15741.4 504.328   3 
  11  -2  11 8290.39 349.198   3 
  11   2  11 8249.97 376.205   3 
  11  -2  12 2863.03 214.724   3 
  11   2  12 2938.65 247.298   3 
  11  -2  13 5081.29 245.071   3 
  11   2  13 5291.16 278.732   3 
  11  -2  14 934.883 105.093   3 
  11   2  14 1037.85 133.836   3 
  11   2  15 560.815 76.8962   3 
 -11  -3 -13 3009.33 223.328   2 
 -11  -3 -12 3113.91 246.976   2 
 -11  -3 -11 1338.11 192.936   2 
 -11  -3 -10 2757.46 236.351   2 
  11  -3 -10 2809.56 202.148   2 
 -11  -3  -9 22032.5 562.077   2 
 -11  -3  -8 2958.89 211.358   2 
  11   3  -3 7088.31 747.075   1 
  11   3  -2 189191. 3758.59   1 
  11   3  -1 3687.90 584.150   1 
  11   3   0 69357.0 2281.72   1 
  11   3   1 5045.00 659.658   1 
  11   3   2 210857. 4173.38   1 
  11   3   3 8936.15 925.134   1 
  11   3   4 11292.2 1054.00   1 
  11   3   5 17708.6 1367.78   1 
  11   3   6 22593.4 1648.08   1 
  11   3   7 25314.8 1829.13   1 
  11  -3   8 5059.79 244.768   3 
  11   3   8 6375.48 987.980   1 
  11  -3   9 22320.0 525.644   3 
  11   3   9 24231.0 594.917   3 
  11   3   9 23314.2 1944.90   1 
  11  -3  10 5239.34 273.690   3 
  11   3  10 5412.28 307.997   3 
  11  -3  11 1618.19 170.154   3 
  11   3  11 1347.10 195.845   3 
  11  -3  12 3860.22 227.214   3 
  11   3  12 4118.15 279.934   3 
  11   3  13 4014.87 250.349   3 
  11  -3  13 4222.63 209.087   3 
  11   3  14 1238.06 136.507   3 
  11   3  15 815.668 81.3241   3 
 -11  -4 -13 1166.89 165.292   2 
  11  -4 -12 786.227 129.978   2 
 -11  -4 -12 811.321 176.437   2 
  11  -4 -11 171.910 108.209   2 
 -11  -4 -11 221.869 150.747   2 
 -11  -4 -10 3777.76 267.243   2 
  11  -4 -10 4064.46 244.586   2 
 -11  -4  -9 29450.6 654.158   2 
 -11  -4  -8 1422.94 157.020   2 
  11   4  -3 109003. 2942.09   1 
  11   4  -2 32677.2 1635.96   1 
  11   4  -1 126511. 3276.50   1 
  11   4   0 230.068 294.214   1 
  11   4   1 122203. 3255.99   1 
  11   4   2 36511.1 1842.57   1 
  11   4   3 103619. 3190.73   1 
  11   4   4 15424.4 1323.28   1 
  11   4   5 35594.3 2063.60   1 
  11   4   6 4974.43 862.776   1 
  11   4   7 84233.1 3494.92   1 
  11   4   8 2929.24 219.750   3 
  11   4   8 3598.94 787.058   1 
  11   4   9 31085.8 673.725   3 
  11   4   9 28075.1 2227.02   1 
  11   4  10 2804.91 242.389   3 
  11  -4  10 2845.96 201.468   3 
  11   4  11 313.392 152.010   3 
  11  -4  11 436.643 112.159   3 
  11   4  12 503.788 164.994   3 
  11   4  13 389.640 132.907   3 
  11   4  14 3056.78 179.634   3 
  11   4  15 3183.86 129.171   3 
  11  -5 -13 1224.80 118.066   2 
 -11  -5 -13 1588.20 166.977   2 
 -11  -5 -12 4615.82 283.310   2 
  11  -5 -12 4226.64 233.633   2 
 -11  -5 -11 3836.70 272.694   2 
  11  -5 -11 3623.09 238.054   2 
 -11  -5 -10 19871.5 555.659   2 
  11  -5 -10 20363.1 518.626   2 
 -11  -5  -9 913.496 160.539   2 
 -11  -5  -8 19549.6 510.310   2 
 -11  -5  -7 16856.7 443.827   2 
  11   5  -3 51519.1 2084.55   1 
  11   5  -2 656.682 356.637   1 
  11   5  -1 1489.81 451.686   1 
  11   5   0 31570.4 1745.19   1 
  11   5   1 1595.12 417.101   1 
  11   5   2 5692.73 808.168   1 
  11   5   3 54091.1 2471.95   1 
  11   5   4 9045.66 1057.45   1 
  11   5   5 19457.5 1611.19   1 
  11   5   6 5442.09 904.363   1 
  11   5   7 16543.0 453.337   3 
  11   5   7 18010.7 1713.08   1 
  11   5   8 18568.9 506.193   3 
  11   5   8 20158.9 1900.98   1 
  11   5   9 405.104 121.689   3 
  11   5   9 1181.39 546.534   1 
  11   5  10 20904.5 565.293   3 
  11   5  11 3190.14 248.010   3 
  11   5  12 6510.27 316.185   3 
  11   5  13 1857.83 172.666   3 
  11   5  14 1443.16 128.111   3 
  11  -6 -13 50.9168 71.5554   2 
 -11  -6 -13 110.877 99.3693   2 
  11  -6 -12 210.071 110.588   2 
 -11  -6 -12 172.594 139.676   2 
 -11  -6 -11 2912.90 240.695   2 
  11  -6 -11 2821.30 217.102   2 
 -11  -6 -10 245.625 147.156   2 
  11  -6 -10 451.528 133.723   2 
 -11  -6  -9 658.377 154.983   2 
 -11  -6  -8 2462.40 197.620   2 
 -11   6  -7 3559.66 217.723   4 
 -11  -6  -7 3773.03 224.058   2 
  11   6  -3 15503.7 1204.13   1 
  11   6  -2 96275.2 3057.24   1 
  11   6  -1 16273.0 1329.87   1 
  11   6   0 44071.7 2177.61   1 
  11   6   1 23088.8 1600.36   1 
  11   6   2 93926.3 3300.94   1 
  11   6   3 13994.8 1348.37   1 
  11   6   4 57065.9 2760.60   1 
  11   6   5 28273.0 2029.87   1 
  11   6   6 12985.8 1476.23   1 
  11   6   7 1437.86 597.278   1 
  11   6   7 1582.16 159.721   3 
  11   6   8 2678.73 784.138   1 
  11   6   8 2102.34 188.471   3 
  11   6   9 1713.79 191.427   3 
  11   6   9 753.018 399.666   1 
  11   6  10 409.712 146.421   3 
  11   6  11 4559.32 273.064   3 
  11   6  12 240.188 127.417   3 
  11   6  13 294.768 108.978   3 
  11   6  14 104.683 65.4808   3 
 -11  -7 -13 2143.16 162.476   2 
  11  -7 -13 1752.48 133.659   2 
  11  -7 -12 1671.96 165.105   2 
 -11  -7 -12 1827.75 182.180   2 
 -11  -7 -11 521.374 159.367   2 
  11  -7 -11 633.276 140.428   2 
 -11  -7 -10 7815.51 357.495   2 
 -11  -7  -9 8251.60 356.205   2 
 -11  -7  -8 9237.71 361.647   2 
 -11   7  -7 3938.91 238.130   4 
 -11  -7  -7 3755.03 223.404   2 
 -11   7  -6 12531.3 400.794   4 
 -11  -7  -6 12491.3 372.223   2 
  11   7  -3 37793.5 1919.96   1 
  11   7  -2 6464.59 845.537   1 
  11   7  -1 25443.1 1725.52   1 
  11   7   0 19978.1 1547.96   1 
  11   7   1 26084.8 1793.95   1 
  11   7   2 5708.16 902.255   1 
  11   7   3 38942.4 2328.24   1 
  11   7   4 5498.09 941.373   1 
  11   7   5 3077.65 754.340   1 
  11   7   6 13089.3 1567.27   1 
  11   7   7 3717.22 224.798   3 
  11   7   7 2813.45 860.237   1 
  11   7   8 8506.13 344.853   3 
  11   7   8 7765.38 1287.80   1 
  11   7   9 8435.00 349.549   3 
  11   7  10 8216.53 348.712   3 
  11   7  11 482.081 136.701   3 
  11   7  12 2418.54 187.402   3 
  11   7  13 1843.22 142.272   3 
  11   7  14 612.703 65.0264   3 
  11  -8 -13 712.080 92.6435   2 
 -11  -8 -13 904.736 104.804   2 
  11  -8 -12 1528.52 149.773   2 
 -11  -8 -12 1614.06 160.289   2 
 -11  -8 -11 2430.81 208.252   2 
  11  -8 -11 2523.49 207.608   2 
 -11  -8 -10 2621.82 226.189   2 
 -11  -8  -9 6883.47 330.509   2 
 -11   8  -8 9167.09 370.392   4 
 -11  -8  -8 8836.24 358.117   2 
 -11   8  -7 2221.67 199.459   4 
 -11  -8  -7 2206.56 186.142   2 
 -11  -8  -6 12159.5 372.928   2 
 -11   8  -6 12837.7 424.018   4 
 -11   8  -5 2946.55 210.139   4 
  11   8  -3 1317.76 457.531   1 
  11   8  -2 3461.58 660.823   1 
  11   8  -1 14323.7 1386.06   1 
  11   8   0 11380.5 1245.32   1 
  11   8   1 14170.6 1419.09   1 
  11   8   2 3298.43 772.625   1 
  11   8   3-38.1536 455.664   1 
  11   8   4 2214.60 704.362   1 
  11   8   5 3638.64 878.922   1 
  11   8   6 14353.7 1691.19   1 
  11   8   7 3275.87 211.995   3 
  11   8   7 4049.91 946.365   1 
  11   8   8 7486.40 317.363   3 
  11   8   9 5453.20 276.295   3 
  11   8  10 2946.25 213.816   3 
  11   8  11 2792.89 200.885   3 
  11   8  12 1262.47 134.026   3 
  11   8  13 434.482 72.5499   3 
  11  -9 -13 723.004 81.8238   2 
 -11  -9 -13 770.173 84.3118   2 
  11  -9 -12 1506.72 143.794   2 
 -11  -9 -12 1461.05 135.095   2 
  11  -9 -11 1625.43 174.099   2 
 -11  -9 -11 1810.26 175.413   2 
 -11  -9 -10 14198.6 435.245   2 
  11  -9 -10 13823.8 433.360   2 
 -11  -9  -9 1827.44 192.987   2 
 -11  -9  -8 5582.94 285.082   2 
 -11   9  -8 5580.91 301.560   4 
 -11   9  -7 8488.37 370.566   4 
 -11  -9  -7 8387.39 333.227   2 
 -11   9  -6 7990.30 351.248   4 
 -11  -9  -6 7707.25 304.525   2 
 -11   9  -5 5060.79 277.987   4 
  11   9  -5 4141.73 220.919   4 
  11   9  -4 9242.61 324.286   4 
 -11   9  -4 8676.41 345.508   4 
 -11   9  -3 1068.32 139.368   4 
  11   9  -3 1033.18 126.840   4 
  11   9  -2 15063.4 1385.48   1 
  11   9  -1 1003.91 487.973   1 
  11   9   0-79.1192 383.314   1 
  11   9   1 1667.95 551.171   1 
  11   9   2 18627.3 1763.50   1 
  11   9   3 404.157 381.383   1 
  11   9   3 1171.92 136.205   4 
  11   9   4 9608.47 1400.47   1 
  11   9   5 6329.96 1143.88   1 
  11   9   6 6562.79 1214.73   1 
 -11   9   7 7121.56 1248.58   1 
  11   9   7 8779.41 1426.54   1 
  11   9   9 843.317 130.905   3 
  11   9  10 14062.9 390.313   3 
  11   9  11 1273.23 131.225   3 
  11   9  12 560.086 80.0295   3 
  11 -10 -12 923.541 108.923   2 
 -11 -10 -12 876.698 98.1026   2 
  11 -10 -11 1973.44 170.366   2 
 -11 -10 -11 1929.64 156.854   2 
 -11 -10 -10 3938.47 227.899   2 
  11 -10 -10 4289.11 255.228   2 
 -11 -10  -9 7186.74 313.571   2 
 -11  10  -8 3518.30 246.713   4 
 -11 -10  -8 3363.79 228.091   2 
 -11  10  -7 8013.28 367.735   4 
 -11 -10  -7 7726.70 315.914   2 
 -11  10  -6 108.386 127.834   4 
 -11  10  -5 5333.27 305.756   4 
  11  10  -5 5405.61 263.309   4 
  11  10  -4 7224.30 304.486   4 
 -11  10  -4 7480.31 341.428   4 
 -11  10  -3 6053.31 298.710   4 
  11  10  -3 6599.55 296.279   4 
  11  10  -2 570.242 121.564   4 
 -11  10  -2 448.493 108.958   4 
  11  10  -1 13730.0 411.391   4 
 -11  10  -1 14616.5 431.566   4 
  11  10   0 324.965 106.483   4 
 -11  10   0 260.929 98.2745   4 
 -11  10   1 15656.1 425.623   4 
  11  10   1 17223.9 1707.85   1 
  11  10   1 15712.4 433.233   4 
  11  10   2 653.179 123.681   4 
 -11  10   2 591.125 101.161   4 
  11  10   2 469.868 336.631   1 
 -11  10   3 4707.90 855.103   1 
  11  10   3 5217.48 262.294   4 
  11  10   3 4974.43 1048.50   1 
 -11  10   4 3703.36 820.467   1 
  11  10   4 4994.85 1047.36   1 
 -11  10   5 4014.70 892.287   1 
  11  10   5 5049.36 1077.34   1 
  11  10   6-876.609 534.282   1 
 -11  10   6-473.729 513.170   1 
  11 -11 -12 392.013 76.0475   2 
  11 -11 -11 1604.42 142.084   2 
 -11 -11 -11 1212.96 110.883   2 
  11 -11 -10 49.7046 114.480   2 
 -11 -11 -10 109.253 84.3956   2 
 -11 -11  -9 381.507 108.194   2 
 -11  11  -8 8970.29 375.464   4 
 -11 -11  -8 8560.87 321.600   2 
 -11  11  -7 2325.54 217.317   4 
 -11  11  -6 7707.78 371.484   4 
  11  11  -6 7337.03 304.260   4 
 -11  11  -5 5156.51 310.944   4 
  11  11  -5 5232.55 267.616   4 
 -11  11  -4 1079.11 180.385   4 
  11  11  -4 1233.56 147.571   4 
 -11  11  -3 8660.65 371.666   4 
  11  11  -3 8162.22 341.677   4 
 -11  11  -2 2740.44 223.744   4 
  11  11  -2 2674.03 209.668   4 
  11  11  -1 6977.64 311.870   4 
 -11  11  -1 7272.60 325.290   4 
 -11  11   0 22299.3 542.037   4 
  11  11   0 22860.1 544.091   4 
  11  11   1 5070.50 268.716   4 
  11  11   1 5583.97 1057.78   1 
 -11  11   1 5318.54 270.047   4 
  11  11   2 450.396 124.815   4 
  11  11   2 815.119 445.076   1 
 -11  11   2 505.799 105.777   4 
  11  11   3 9324.83 1388.00   1 
  11  11   3 10560.0 373.667   4 
  11  11   4 1519.55 640.112   1 
  11 -12 -11 4560.97 189.792   2 
  11 -12 -10 982.706 129.597   2 
 -11 -12 -10 550.478 82.5270   2 
 -11 -12  -9 5509.02 223.905   2 
 -11  12  -8 71.1926 107.816   4 
 -11  12  -7 3480.09 256.923   4 
  11  12  -6 1165.66 150.411   4 
 -11  12  -6 976.350 178.596   4 
  11  12  -5 7865.10 322.939   4 
 -11  12  -5 7404.92 368.828   4 
 -11  12  -4 3146.89 252.203   4 
  11  12  -4 3646.26 235.432   4 
 -11  12  -3 8893.07 391.921   4 
  11  12  -3 9141.61 366.211   4 
  11  12  -2 1761.25 185.367   4 
 -11  12  -2 1567.53 188.576   4 
  11  12  -1 6197.83 304.867   4 
 -11  12  -1 5543.70 302.259   4 
 -11  12   0 2288.28 201.639   4 
  11  12   0 2176.72 205.595   4 
  11  12   1 10514.7 384.030   4 
 -11  12   1 11215.0 391.337   4 
  11  12   2 1553.31 654.052   1 
 -11  12   2 1972.25 173.378   4 
  11  12   2 1825.11 186.420   4 
  11  12   3 7198.15 1226.59   1 
  11 -13 -10 200.005 78.8969   2 
  11 -13  -9 1307.28 142.685   2 
 -11  13  -8 4915.88 250.529   4 
 -11  13  -7 311.458 133.909   4 
  11  13  -6 2793.57 195.962   4 
 -11  13  -6 2600.89 237.325   4 
 -11  13  -5 2323.12 242.305   4 
  11  13  -5 2576.25 209.583   4 
 -11  13  -4 1995.31 228.511   4 
  11  13  -4 2312.83 205.545   4 
  11  13  -3 2498.81 222.071   4 
 -11  13  -3 2713.00 244.472   4 
  11  13  -2 721.955 162.976   4 
 -11  13  -2 658.208 164.163   4 
  11  13  -1 4057.90 274.513   4 
 -11  13  -1 3823.47 266.017   4 
  11  13   0 2243.53 221.597   4 
 -11  13   0 2179.24 208.723   4 
  11  13   1 3647.03 254.948   4 
 -11  13   1 3427.66 235.608   4 
 -11  13   2 1463.82 169.484   4 
  11  13   2 1516.36 190.045   4 
  11 -14 -10 60.8502 48.6107   2 
  11 -14  -9 1006.62 109.478   2 
 -11  14  -8 1153.72 118.813   4 
 -11  14  -7-37.2265 108.314   4 
 -11  14  -6 281.343 141.404   4 
  11  14  -5 1271.39 154.503   4 
 -11  14  -5 958.115 183.571   4 
  11  14  -4 1459.31 181.014   4 
 -11  14  -4 1465.15 208.611   4 
 -11  14  -3 5597.92 331.822   4 
  11  14  -3 6037.52 314.643   4 
  11  14  -2 943.916 176.411   4 
 -11  14  -2 1128.03 196.113   4 
  11  14  -1 2521.40 232.980   4 
 -11  14  -1 2264.10 219.625   4 
 -11  14   0-31.1232 119.487   4 
  11  14   0 93.4026 133.236   4 
  11  14   1 2130.12 219.425   4 
 -11  14   1 1799.41 193.475   4 
 -11  14   2 1065.48 146.874   4 
  11 -15  -8 415.506 81.1401   2 
 -11  15  -8 298.512 58.7958   4 
 -11  15  -7 140.615 78.8563   4 
 -11  15  -6 903.682 142.795   4 
 -11  15  -5 1423.48 181.690   4 
 -11  15  -4 1436.72 194.465   4 
  11  15  -4 1222.84 159.062   4 
  11  15  -3 551.397 154.596   4 
 -11  15  -3 501.788 161.094   4 
  11  15  -2 4044.45 264.653   4 
 -11  15  -2 3570.69 268.203   4 
  11  15  -1 1482.15 202.645   4 
 -11  15  -1 1241.32 182.985   4 
  11  15   0 42.6595 145.244   4 
 -11  15   0 165.455 123.146   4 
 -11  15   1 1108.60 151.922   4 
 -11  15   2 3598.05 214.073   4 
  11 -16  -7 212.970 58.6885   2 
 -11  16  -7 250.109 58.6473   4 
 -11  16  -6 817.099 111.296   4 
 -11  16  -5-11.0538 115.171   4 
 -11  16  -4 643.056 136.359   4 
 -11  16  -3 933.755 160.424   4 
 -11  16  -2 4270.66 255.655   4 
 -11  16  -1 724.514 141.055   4 
 -11  16   0 455.412 125.050   4 
 -11  16   1 696.753 120.433   4 
 -11  16   2 3776.21 191.353   4 
 -11  17  -5 45.1258 69.6248   4 
 -11  17  -4 118.914 86.6290   4 
 -11  17  -3-186.150 108.050   4 
 -11  17  -2 30.7444 91.8287   4 
 -11  17  -1 682.562 114.402   4 
 -11  17   0 8041.36 275.735   4 
 -11  17   1 622.911 91.9951   4 
 -11  18  -3 2051.95 123.981   4 
 -11  18  -2 767.067 90.0454   4 
 -11  18  -1 1168.73 100.444   4 
 -11  18   0 113.208 49.7060   4 
 -12   0 -11 8738.72 374.517   2 
 -12   0 -10 12939.6 439.183   2 
 -12   0  -9 52999.2 852.504   2 
 -12   0  -8 30453.6 613.980   2 
  12   0  -1 27946.4 1368.31   1 
  12   0   0 90000.2 2415.15   1 
  12   0   1 15086.7 985.229   1 
  12   0   2 290512. 4218.15   1 
  12   0   3 157606. 3168.58   1 
  12   0   4 35136.3 1582.72   1 
  12   0   5 89849.0 2614.12   1 
  12   0   6 4777.67 659.180   1 
  12   0   8 28260.8 592.885   3 
  12   0   9 51890.7 843.205   3 
  12   0  10 11671.4 422.305   3 
  12   0  11 7385.85 345.848   3 
  12   0  12 7636.64 342.514   3 
  12   0  13 14384.6 420.123   3 
  12   0  14 392.968 97.9640   3 
  12   0  15 272.657 52.6584   3 
 -12  -1 -12 1938.79 208.773   2 
 -12  -1 -11 7558.96 355.339   2 
 -12   1 -11 7185.09 335.598   2 
 -12   1 -10 1673.89 191.261   2 
 -12  -1 -10 1721.69 203.123   2 
 -12   1  -9 12070.4 410.946   2 
 -12  -1  -9 12716.2 426.409   2 
 -12  -1  -8 5273.60 271.127   2 
 -12   1  -8 5423.91 270.949   2 
  12   1  -2 76439.2 2329.47   1 
  12   1  -1 47407.2 1821.01   1 
  12  -1   0 2417.88 412.152   1 
  12   1   0 2532.39 443.333   1 
  12  -1   1 32645.9 1392.30   1 
  12   1   1 30402.5 1448.12   1 
  12  -1   2 61329.9 1879.35   1 
  12   1   2 60591.6 2041.03   1 
  12  -1   3 6280.87 599.234   1 
  12   1   3 6158.26 691.527   1 
  12   1   4 204260. 4060.47   1 
  12  -1   4 213777. 3510.55   1 
  12  -1   5 8090.69 735.409   1 
  12   1   5 8997.45 914.847   1 
  12   1   6 589.635 342.116   1 
  12   1   7 55386.6 2476.50   1 
  12  -1   8 7522.26 311.603   3 
  12   1   8 8332.93 332.301   3 
  12  -1   9 9396.77 363.987   3 
  12   1   9 9520.70 375.189   3 
  12   1  10 3706.35 259.102   3 
  12  -1  10 4054.11 263.146   3 
  12  -1  11 9006.85 374.662   3 
  12   1  11 9140.25 388.891   3 
  12   1  12 1624.52 201.071   3 
  12  -1  12 1629.00 190.929   3 
  12   1  13 1557.96 180.184   3 
  12  -1  13 1534.67 162.605   3 
  12  -1  14 2480.34 154.121   3 
  12   1  14 2928.66 182.900   3 
  12   1  15 1065.81 85.8697   3 
 -12  -2 -13 1132.06 167.469   2 
 -12  -2 -12 494.859 161.579   2 
 -12  -2 -11 95.9546 143.653   2 
 -12  -2 -10 27239.1 641.413   2 
 -12   2  -9 11426.3 397.358   2 
 -12  -2  -9 11168.0 407.809   2 
 -12   2  -8 5072.09 256.952   2 
 -12  -2  -8 5027.66 267.301   2 
  12   2  -2 24292.1 1371.00   1 
  12   2  -1 41041.5 1759.81   1 
  12   2   0 8838.73 838.284   1 
  12   2   1 33288.8 1581.38   1 
  12  -2   1 34359.9 1352.92   1 
  12  -2   2 24738.0 1133.36   1 
  12   2   2 26924.6 1440.60   1 
  12  -2   3 749.364 234.295   1 
  12   2   3 318.373 231.507   1 
  12   2   4 31818.0 1709.43   1 
  12  -2   4 31675.5 1248.34   1 
  12   2   5 49101.4 2227.25   1 
  12   2   6 16635.4 1378.44   1 
  12   2   7 1457.94 492.738   1 
  12  -2   8 7233.78 300.783   3 
  12   2   8 7315.10 321.546   3 
  12   2   8 6484.39 965.648   1 
  12  -2   9 15064.7 449.861   3 
  12   2   9 16192.4 491.335   3 
  12  -2  10 23995.7 572.275   3 
  12   2  10 24345.9 611.866   3 
  12  -2  11 240.358 121.609   3 
  12   2  11 172.755 144.501   3 
  12  -2  12 718.073 146.202   3 
  12   2  12 471.011 155.926   3 
  12  -2  13 1989.54 167.975   3 
  12   2  13 1784.26 189.171   3 
  12  -2  14 1414.35 113.902   3 
  12   2  14 1597.29 148.839   3 
  12   2  15 994.971 85.3754   3 
 -12  -3 -13 601.435 147.453   2 
 -12  -3 -12 3128.82 255.386   2 
 -12  -3 -11 32.5807 144.660   2 
 -12  -3 -10 19614.9 554.486   2 
 -12  -3  -9 1725.36 193.429   2 
 -12  -3  -8 16626.8 467.072   2 
  12   3  -3 26353.1 1477.50   1 
  12   3  -2 3724.79 608.543   1 
  12   3  -1 11384.7 991.503   1 
  12   3   0 87190.8 2660.24   1 
  12   3   1 15193.0 1126.30   1 
  12   3   2 7097.22 809.326   1 
  12   3   3 25753.7 1561.24   1 
  12   3   4 62619.9 2546.46   1 
  12   3   5 8798.87 1031.00   1 
  12   3   6 20101.8 1580.58   1 
  12   3   7 1329.81 462.214   1 
  12  -3   8 16391.6 432.967   3 
  12   3   8 17249.1 482.084   3 
  12   3   9 1197.39 168.039   3 
  12  -3   9 1452.80 160.348   3 
  12  -3  10 18781.5 494.838   3 
  12   3  10 18958.1 549.455   3 
  12  -3  11 54.3065 107.722   3 
  12   3  11 86.5363 147.734   3 
  12  -3  12 2792.30 199.932   3 
  12   3  12 2906.08 240.893   3 
  12  -3  13 576.290 106.252   3 
  12   3  13 413.077 139.639   3 
  12   3  14 878.328 123.947   3 
  12   3  15 560.721 67.4329   3 
 -12  -4 -13 2573.22 197.373   2 
 -12  -4 -12 1327.06 196.227   2 
 -12  -4 -11 8798.52 381.436   2 
  12  -4 -11 8584.01 335.140   2 
 -12  -4 -10 5659.16 316.009   2 
  12  -4 -10 5731.26 283.593   2 
 -12  -4  -9 5723.25 306.294   2 
 -12  -4  -8 6915.18 310.511   2 
 -12  -4  -7 9463.07 335.288   2 
  12   4  -3 253.550 283.633   1 
  12   4  -2 20282.9 1338.54   1 
  12   4  -1 99109.1 3035.58   1 
  12   4   0 2887.34 563.506   1 
  12   4   1 101723. 3068.28   1 
  12   4   2 16354.3 1277.86   1 
  12   4   3 664.752 336.606   1 
  12   4   4 60070.1 2608.64   1 
  12   4   5 45115.9 2377.88   1 
  12   4   6 2339.74 610.295   1 
  12   4   7 8400.16 327.753   3 
  12   4   7 6924.63 1046.01   1 
  12   4   8 7727.15 332.529   3 
  12   4   8 6658.71 1069.84   1 
  12   4   9 5089.59 294.312   3 
  12   4   9 3761.09 854.619   1 
  12  -4  10 5890.30 279.929   3 
  12   4  10 5827.96 320.357   3 
  12   4  11 9260.51 387.451   3 
  12   4  12 709.335 165.997   3 
  12   4  13 2179.55 191.941   3 
  12   4  14 340.202 94.1853   3 
 -12  -5 -13 62.5414 103.994   2 
  12  -5 -12 14166.1 399.286   2 
 -12  -5 -12 16329.0 471.667   2 
  12  -5 -11 1120.09 155.960   2 
 -12  -5 -11 711.443 173.178   2 
 -12  -5 -10 994.842 174.899   2 
  12  -5 -10 1046.56 156.497   2 
 -12  -5  -9 4960.13 288.762   2 
 -12  -5  -8 4218.02 254.616   2 
 -12  -5  -7 5303.81 256.533   2 
  12   5  -3 7038.76 829.598   1 
  12   5  -2 3895.68 643.989   1 
  12   5  -1 43537.0 2091.42   1 
  12   5   0 932.125 385.835   1 
  12   5   1 45761.6 2169.20   1 
  12   5   2 3837.26 670.511   1 
  12   5   3 5273.01 838.276   1 
  12   5   4 81014.3 3206.39   1 
  12   5   5 9342.56 1156.94   1 
  12   5   6 5084.28 927.285   1 
  12   5   7 7238.37 308.283   3 
  12   5   7 7504.38 1124.34   1 
  12   5   8 5498.95 1041.74   1 
  12   5   8 4730.02 270.446   3 
  12   5   9 3994.02 261.608   3 
  12   5   9 3215.40 852.987   1 
  12   5  10 1297.78 188.023   3 
  12   5  11 1680.81 201.977   3 
  12   5  12 15720.9 455.415   3 
  12   5  13 405.122 123.463   3 
  12   5  14 1484.58 118.837   3 
 -12  -6 -13 2809.93 184.382   2 
  12  -6 -13 2098.99 141.689   2 
  12  -6 -12 1206.70 151.751   2 
 -12  -6 -12 1055.05 159.001   2 
  12  -6 -11 1982.99 188.983   2 
 -12  -6 -11 2251.00 220.546   2 
 -12  -6 -10 7689.97 359.413   2 
  12  -6 -10 7836.91 337.135   2 
 -12  -6  -9 2207.79 212.494   2 
 -12  -6  -8 2595.83 208.801   2 
 -12   6  -7 16873.6 473.094   4 
 -12  -6  -7 18742.2 475.637   2 
  12   6  -3 27006.2 1651.31   1 
  12   6  -2 22938.3 1555.59   1 
  12   6  -1 14587.9 1289.24   1 
  12   6   0 339.190 327.232   1 
  12   6   1 14193.5 1297.23   1 
  12   6   2 25943.9 1791.06   1 
  12   6   3 23275.6 1761.05   1 
  12   6   4 68795.5 3127.20   1 
  12   6   5 73009.9 3341.71   1 
  12   6   6 14750.1 1602.52   1 
  12   6   7 17175.7 461.973   3 
  12   6   7 15227.0 1683.10   1 
  12   6   8 4504.34 259.256   3 
  12   6   8 5185.55 1069.31   1 
  12   6   9 782.711 153.930   3 
  12   6  10 8383.38 363.293   3 
  12   6  11 1220.89 181.285   3 
  12   6  12 987.677 152.986   3 
  12   6  13 2854.26 182.064   3 
  12   6  14 358.416 68.9204   3 
 -12  -7 -13 5384.02 222.109   2 
  12  -7 -13 4947.54 196.040   2 
 -12  -7 -12 8191.56 314.481   2 
  12  -7 -12 7389.91 287.234   2 
  12  -7 -11 661.368 144.762   2 
 -12  -7 -11 595.611 161.643   2 
 -12  -7 -10 11710.7 423.504   2 
 -12  -7  -9 1820.06 199.827   2 
 -12  -7  -8 8728.61 355.891   2 
 -12   7  -8 8069.94 346.877   4 
 -12   7  -7 6961.85 323.238   4 
 -12  -7  -7 7130.54 307.434   2 
 -12   7  -6 19366.7 514.477   4 
 -12  -7  -6 19928.8 468.637   2 
  12   7  -3 19177.6 1441.00   1 
  12   7  -2 11863.5 1192.86   1 
  12   7  -1 4217.28 780.866   1 
  12   7   0 2274.64 611.799   1 
  12   7   1 2538.47 617.440   1 
  12   7   2 17337.9 1556.35   1 
  12   7   3 18068.9 1644.58   1 
  12   7   4 35664.4 2374.49   1 
  12   7   5 28209.9 2222.32   1 
  12   7   6 20879.6 485.110   3 
  12   7   6 22334.9 2062.18   1 
  12   7   7 6867.85 300.962   3 
  12   7   7 7481.70 1277.62   1 
  12   7   8 4632.70 264.673   3 
  12   7   8 5004.63 1099.64   1 
  12   7   9 418.707 137.995   3 
  12   7  10 9566.02 371.521   3 
  12   7  11 1176.63 169.287   3 
  12   7  12 5605.25 255.584   3 
  12   7  13 5699.74 215.963   3 
  12  -8 -13 233.405 63.7203   2 
 -12  -8 -13 392.945 83.7121   2 
 -12  -8 -12 2508.89 180.535   2 
  12  -8 -12 2324.80 169.961   2 
  12  -8 -11 1706.20 176.673   2 
 -12  -8 -11 1561.64 174.556   2 
 -12  -8 -10 2850.33 227.106   2 
 -12  -8  -9 593.644 148.737   2 
 -12   8  -8 6565.22 323.714   4 
 -12  -8  -8 6813.46 317.224   2 
 -12   8  -7 7134.19 339.979   4 
 -12  -8  -7 7166.84 310.706   2 
 -12  -8  -6 216.554 91.6802   2 
 -12   8  -6 252.232 110.163   4 
 -12   8  -5 21953.2 543.673   4 
 -12   8  -4 2514.73 188.603   4 
  12   8  -3 16526.4 1378.82   1 
  12   8  -2 9864.90 1121.73   1 
  12   8  -1 4862.71 865.118   1 
  12   8   0 34767.2 2183.37   1 
  12   8   1 8495.52 1124.49   1 
  12   8   2 6048.50 996.731   1 
  12   8   3 19711.7 1820.40   1 
  12   8   4 1265.27 506.454   1 
  12   8   5 17467.6 1852.76   1 
  12   8   6 537.078 426.465   1 
  12   8   7 11085.0 375.091   3 
  12   8   7 12943.6 1697.71   1 
  12   8   8 9888.01 364.124   3 
  12   8   9 633.317 129.589   3 
  12   8  10 2744.83 207.501   3 
  12   8  11 1999.78 174.073   3 
  12   8  12 1996.24 148.712   3 
  12   8  13 666.847 78.4057   3 
 -12  -9 -13 384.187 64.5124   2 
  12  -9 -12 168.145 87.9663   2 
 -12  -9 -12 65.3720 76.9804   2 
  12  -9 -11 970.722 144.825   2 
 -12  -9 -11 910.218 141.523   2 
 -12  -9 -10 406.075 127.009   2 
  12  -9 -10 716.544 154.851   2 
 -12  -9  -9 2429.47 209.919   2 
 -12  -9  -8-11.8800 105.790   2 
 -12   9  -8 70.0010 110.489   4 
 -12  -9  -7 645.602 129.587   2 
 -12   9  -7 829.904 159.200   4 
 -12   9  -6 33676.8 720.568   4 
 -12   9  -5 4096.02 261.020   4 
  12   9  -5 4594.73 232.269   4 
  12   9  -4 1091.68 132.459   4 
 -12   9  -4 1314.38 155.409   4 
  12   9  -3 8768.70 316.728   4 
 -12   9  -3 8329.41 332.987   4 
  12   9  -2 17700.4 445.172   4 
 -12   9  -2 17229.1 456.666   4 
  12   9  -2 15991.5 1454.80   1 
  12   9  -1 1724.71 559.484   1 
  12   9   0 3096.67 712.798   1 
  12   9   1 3813.70 785.463   1 
  12   9   2 18417.8 1753.93   1 
  12   9   2 16854.9 431.421   4 
  12   9   3 9442.31 1306.81   1 
  12   9   4 2166.60 735.809   1 
  12   9   5 3498.37 917.870   1 
  12   9   6 32173.0 2667.61   1 
  12   9   9 4216.27 233.683   3 
  12   9  10 549.191 117.868   3 
  12   9  11 490.523 94.4084   3 
  12   9  12 459.772 74.1771   3 
  12 -10 -12 76.7155 68.3036   2 
 -12 -10 -12 156.177 62.8700   2 
 -12 -10 -11 4587.91 214.954   2 
  12 -10 -11 4977.12 236.674   2 
 -12 -10 -10 810.723 132.706   2 
  12 -10 -10 986.550 162.082   2 
 -12 -10  -9 701.188 133.686   2 
 -12  10  -8 2201.50 211.763   4 
 -12 -10  -8 2298.14 191.127   2 
 -12  10  -7 2144.26 217.966   4 
 -12 -10  -7 1836.97 168.504   2 
 -12  10  -6 9018.23 391.654   4 
  12  10  -5 4502.23 241.279   4 
 -12  10  -5 5010.10 295.634   4 
 -12  10  -4 3733.88 256.001   4 
  12  10  -4 3340.31 215.209   4 
 -12  10  -3 7814.93 339.677   4 
  12  10  -3 7597.29 312.849   4 
  12  10  -2 3493.17 222.160   4 
 -12  10  -2 3414.14 231.427   4 
  12  10  -1 12317.0 390.511   4 
 -12  10  -1 11691.1 392.678   4 
  12  10  -1 10627.8 1365.84   1 
  12  10   0 5073.10 958.521   1 
 -12  10   0 4784.56 256.688   4 
  12  10   0 4997.02 256.280   4 
  12  10   1 9677.30 349.783   4 
 -12  10   1 9630.34 341.553   4 
  12  10   1 8867.59 1281.04   1 
  12  10   2 3409.37 215.185   4 
 -12  10   2 2998.18 188.479   4 
  12  10   2 2567.43 776.372   1 
  12  10   3 8893.18 1347.72   1 
  12  10   4 3368.07 897.728   1 
 -12  10   4 3487.56 754.968   1 
 -12  10   5 2875.42 741.558   1 
  12  10   5 2315.63 685.697   1 
 -12  10   6 11463.3 1579.45   1 
  12 -11 -12 1023.69 89.9847   2 
  12 -11 -11 652.161 108.894   2 
 -12 -11 -11 607.542 84.3894   2 
 -12 -11 -10 1947.52 145.788   2 
  12 -11 -10 2132.78 183.207   2 
 -12 -11  -9 1905.27 165.619   2 
 -12 -11  -8 595.683 117.926   2 
 -12  11  -8 403.588 128.348   4 
 -12  11  -7 3568.36 263.782   4 
 -12  11  -6 9408.24 407.752   4 
  12  11  -5 4657.02 257.997   4 
 -12  11  -5 5324.15 320.986   4 
  12  11  -4 15262.4 449.737   4 
 -12  11  -4 15804.0 510.871   4 
  12  11  -3 5814.34 291.907   4 
 -12  11  -3 5905.07 319.060   4 
  12  11  -2 11254.7 396.436   4 
 -12  11  -2 10938.2 411.236   4 
  12  11  -1 2447.35 200.792   4 
 -12  11  -1 2784.83 220.725   4 
  12  11   0 506.110 353.185   1 
  12  11   0 664.765 135.132   4 
 -12  11   0 818.515 142.025   4 
 -12  11   1 2168.90 185.673   4 
  12  11   1 2315.14 202.117   4 
  12  11   2 10366.2 371.944   4 
 -12  11   2 9662.43 344.508   4 
  12  11   3 6503.38 1205.21   1 
  12  11   4 15480.4 1838.98   1 
  12 -12 -11 1028.10 103.436   2 
  12 -12 -10 1242.20 138.355   2 
 -12  12  -8 886.051 146.963   4 
 -12  12  -7 160.472 127.269   4 
  12  12  -6 3087.83 201.033   4 
 -12  12  -6 2364.50 232.496   4 
 -12  12  -5 2198.24 231.688   4 
  12  12  -5 2398.73 198.305   4 
  12  12  -4 4642.39 267.438   4 
 -12  12  -4 4671.16 306.254   4 
  12  12  -3 4973.24 282.616   4 
 -12  12  -3 4886.37 306.035   4 
  12  12  -2 3831.20 252.242   4 
 -12  12  -2 3755.99 261.451   4 
 -12  12  -1 9875.35 396.785   4 
  12  12  -1 9747.02 383.478   4 
 -12  12   0 642.647 145.164   4 
  12  12   0 879.913 163.215   4 
  12  12   1 8640.91 360.324   4 
 -12  12   1 9340.73 358.503   4 
 -12  12   2 3789.84 228.757   4 
  12  12   2 4347.12 265.185   4 
  12 -13 -10 112.386 72.2095   2 
  12 -13  -9 1576.77 151.612   2 
 -12  13  -8 1360.58 149.541   4 
 -12  13  -7 1404.82 179.179   4 
 -12  13  -6 3674.52 267.490   4 
  12  13  -5 1545.13 167.156   4 
 -12  13  -5 1268.72 202.569   4 
  12  13  -4 275.562 132.614   4 
 -12  13  -4-27.7420 163.034   4 
  12  13  -3 765.943 154.443   4 
 -12  13  -3 612.441 167.100   4 
  12  13  -2 10347.7 403.533   4 
 -12  13  -2 10390.9 420.802   4 
  12  13  -1 2476.30 227.081   4 
 -12  13  -1 2564.42 229.326   4 
  12  13   0 1152.46 179.876   4 
 -12  13   0 1239.27 173.805   4 
 -12  13   1 2912.34 218.646   4 
  12  13   1 2590.03 231.824   4 
 -12  13   2 8455.87 329.639   4 
  12 -14  -9 1948.65 132.770   2 
 -12  14  -8 595.016 92.8182   4 
 -12  14  -7 3200.39 213.616   4 
 -12  14  -6 535.731 148.349   4 
 -12  14  -5 2814.13 249.494   4 
 -12  14  -4 5271.17 316.202   4 
  12  14  -4 5325.84 276.420   4 
  12  14  -3 14001.4 444.836   4 
 -12  14  -3 13987.9 485.350   4 
 -12  14  -2 2080.98 221.378   4 
  12  14  -2 2149.14 220.869   4 
  12  14  -1 447.713 156.388   4 
 -12  14  -1 197.924 132.530   4 
  12  14   0 6535.45 327.726   4 
 -12  14   0 5984.75 310.675   4 
 -12  14   1 121.539 115.934   4 
 -12  14   2 1720.10 170.440   4 
  12 -15  -8 521.459 82.9262   2 
 -12  15  -8 576.773 64.9636   4 
 -12  15  -7-26.9879 83.6628   4 
 -12  15  -6 530.226 130.188   4 
 -12  15  -5 326.556 130.790   4 
 -12  15  -4 334.060 150.838   4 
 -12  15  -3 3422.20 259.025   4 
  12  15  -3 3243.65 223.590   4 
  12  15  -2 12123.3 408.724   4 
 -12  15  -2 11956.1 425.343   4 
 -12  15  -1 1808.04 196.727   4 
 -12  15   0 216.230 129.212   4 
 -12  15   1 2089.86 180.745   4 
 -12  15   2 9458.14 323.884   4 
  12 -16  -7 141.160 52.3462   2 
 -12  16  -7 97.6769 49.2039   4 
 -12  16  -6 2762.92 166.271   4 
 -12  16  -5 129.701 101.988   4 
 -12  16  -4 1304.76 157.534   4 
 -12  16  -3 1565.73 180.086   4 
 -12  16  -2 1032.46 163.038   4 
 -12  16  -1 2225.62 195.154   4 
 -12  16   0 1419.59 151.479   4 
 -12  16   1 1370.58 141.679   4 
 -12  17  -5 1071.40 103.632   4 
 -12  17  -4 562.621 100.438   4 
 -12  17  -3 955.122 116.577   4 
 -12  17  -2 117.908 93.9196   4 
 -12  17  -1-22.3082 88.4676   4 
 -12  17   0 2741.71 169.009   4 
 -12  17   1 171.269 73.0192   4 
 -12  18  -3 116.297 52.1214   4 
 -12  18  -2 98.0977 54.6519   4 
 -12  18  -1 686.205 79.8479   4 
 -13   0 -11-19.0420 132.593   2 
 -13   0 -10 63.8972 131.446   2 
 -13   0  -9 55.4847 131.428   2 
 -13   0  -8-9.80935 87.3950   2 
  13   0  -1 173.057 220.223   1 
  13   0   0 1.91855 202.153   1 
  13   0   1-154.082 243.973   1 
  13   0   2 16.2437 179.855   1 
  13   0   3 44.4173 158.640   1 
  13   0   4-49.9811 200.908   1 
  13   0   5-13.0970 198.400   1 
  13   0   6 112.614 181.380   1 
  13   0   8-104.762 108.750   3 
  13   0   9-5.94040 114.932   3 
  13   0  10-23.3377 121.158   3 
  13   0  11 50.4544 131.486   3 
  13   0  12 20.6830 127.872   3 
  13   0  13 1.18458 111.012   3 
  13   0  14 45.1130 78.0594   3 
 -13  -1 -12 1026.26 177.378   2 
 -13  -1 -11 991.004 179.491   2 
 -13   1 -10 1600.19 186.803   2 
 -13  -1 -10 1483.54 191.423   2 
 -13   1  -9 13626.8 432.480   2 
 -13  -1  -9 12692.7 430.186   2 
 -13   1  -8 650.191 122.618   2 
 -13  -1  -8 885.774 135.918   2 
  13   1  -2 75257.4 2430.25   1 
  13   1  -1 33276.1 1607.60   1 
  13  -1   0 4158.31 554.362   1 
  13   1   0 4636.41 637.860   1 
  13   1   1 27622.2 1433.24   1 
  13  -1   1 29351.2 1391.01   1 
  13   1   2 70599.1 2271.45   1 
  13  -1   2 74704.9 2144.12   1 
  13  -1   3 77211.8 2163.93   1 
  13   1   3 75330.5 2420.36   1 
  13  -1   4 898.074 273.696   1 
  13   1   4 830.487 377.407   1 
  13  -1   5 10287.2 842.181   1 
  13   1   5 9081.61 930.484   1 
  13   1   6 13208.2 1171.57   1 
  13   1   7 37867.9 2070.80   1 
  13   1   8 842.811 136.638   3 
  13  -1   8 691.039 121.718   3 
  13  -1   9 10268.1 374.506   3 
  13   1   9 9690.10 383.741   3 
  13  -1  10 1744.97 189.613   3 
  13   1  10 1718.10 195.148   3 
  13  -1  11 1266.84 177.890   3 
  13   1  11 1124.97 186.182   3 
  13   1  12 974.636 180.708   3 
  13  -1  12 1309.03 176.017   3 
  13  -1  13 3687.83 217.496   3 
  13   1  13 3818.42 238.893   3 
  13  -1  14 553.347 95.1653   3 
  13   1  14 702.020 113.970   3 
  13   1  15 751.957 72.5178   3 
 -13  -2 -12 2790.36 239.170   2 
 -13  -2 -11 2625.26 240.563   2 
 -13  -2 -10 4308.52 279.154   2 
 -13  -2  -9 1735.40 193.936   2 
 -13   2  -8 11377.8 380.091   2 
 -13  -2  -8 10842.8 379.067   2 
  13   2  -2 101777. 2903.13   1 
  13   2  -1 53526.5 2093.27   1 
  13   2   0 11579.4 1008.02   1 
  13  -2   1 45905.7 1662.30   1 
  13   2   1 47058.4 1948.44   1 
  13  -2   2 118968. 2647.50   1 
  13   2   2 107129. 2978.84   1 
  13  -2   3 33054.5 1354.47   1 
  13   2   3 33925.3 1731.88   1 
  13  -2   4 28409.8 1235.94   1 
  13   2   4 28240.6 1659.16   1 
  13   2   5 44279.2 2180.74   1 
  13   2   6 22923.7 1639.47   1 
  13   2   7 33413.0 2077.88   1 
  13  -2   8 16363.7 442.563   3 
  13   2   8 17105.7 479.967   3 
  13   2   8 16071.8 1515.36   1 
  13  -2   9 1543.44 169.274   3 
  13   2   9 1369.93 171.798   3 
  13  -2  10 1247.59 166.192   3 
  13   2  10 1038.18 178.728   3 
  13  -2  11 1779.28 183.064   3 
  13   2  11 1702.32 204.461   3 
  13  -2  12 1524.25 166.857   3 
  13   2  12 1344.09 194.827   3 
  13  -2  13 305.723 101.517   3 
  13   2  13 160.276 127.928   3 
  13   2  14 1194.15 127.718   3 
  13  -2  14 1015.13 95.5574   3 
  13   2  15 732.234 72.0932   3 
 -13  -3 -13 4443.60 240.980   2 
 -13  -3 -12 3204.67 245.977   2 
 -13  -3 -11 8132.27 369.368   2 
 -13  -3 -10 1627.51 198.915   2 
 -13  -3  -9 24103.7 592.495   2 
 -13  -3  -8 2429.65 199.645   2 
 -13  -3  -7 65348.9 868.345   2 
  13   3  -3 3737.34 607.301   1 
  13   3  -2 28473.7 1605.73   1 
  13   3  -1 76751.4 2625.06   1 
  13   3   0 2140.93 518.551   1 
  13   3   1 66001.4 2409.33   1 
  13   3   2 26710.7 1572.12   1 
  13   3   3 7916.26 901.256   1 
  13   3   4 25625.2 1666.87   1 
  13   3   5 22981.7 1640.25   1 
  13   3   6 9971.61 1148.04   1 
  13   3   7 68296.9 903.642   3 
  13   3   7 70976.7 3189.36   1 
  13  -3   8 3508.96 213.322   3 
  13   3   8 3438.54 232.071   3 
  13   3   8 3196.12 726.025   1 
  13  -3   9 22284.3 526.364   3 
  13   3   9 22406.1 573.603   3 
  13  -3  10 2147.31 190.919   3 
  13   3  10 2220.51 229.338   3 
  13  -3  11 7095.28 310.280   3 
  13   3  11 7755.75 359.486   3 
  13  -3  12 3996.39 226.314   3 
  13   3  12 3881.94 270.597   3 
  13  -3  13 2670.13 162.859   3 
  13   3  13 2726.75 206.326   3 
  13   3  14 1596.86 142.049   3 
 -13  -4 -13 314.049 124.920   2 
 -13  -4 -12 6976.35 327.002   2 
  13  -4 -11 957.586 133.674   2 
 -13  -4 -11 1150.02 185.111   2 
  13  -4 -10 47602.3 766.939   2 
 -13  -4 -10 48198.8 852.315   2 
 -13  -4  -9 10098.3 398.184   2 
 -13  -4  -8 9627.62 366.793   2 
 -13  -4  -7 5069.73 254.078   2 
  13   4  -3 85729.3 2840.73   1 
  13   4  -2 8923.45 924.503   1 
  13   4  -1 34512.7 1861.00   1 
  13   4   0 81947.1 2789.17   1 
  13   4   1 36390.1 1890.00   1 
  13   4   2 17767.7 1366.93   1 
  13   4   3 89024.2 3130.88   1 
  13   4   4 3283.48 691.812   1 
  13   4   5 1341.74 525.899   1 
  13   4   6 12787.9 1370.60   1 
  13   4   7 5633.01 980.308   1 
  13   4   7 6525.49 290.634   3 
  13   4   8 6773.66 310.975   3 
  13   4   8 6506.77 1065.68   1 
  13   4   9 8858.76 371.270   3 
  13   4   9 6683.67 1099.81   1 
  13  -4  10 52487.0 785.169   3 
  13   4  10 53232.5 898.908   3 
  13   4  11 779.672 183.896   3 
  13   4  12 4491.49 274.510   3 
  13   4  13 310.921 121.376   3 
  13   4  14 923.584 109.492   3 
 -13  -5 -13 2061.61 176.455   2 
  13  -5 -12 708.995 122.592   2 
 -13  -5 -12 629.329 159.549   2 
 -13  -5 -11 10588.0 407.895   2 
  13  -5 -11 10486.7 365.314   2 
 -13  -5 -10 8318.95 374.123   2 
  13  -5 -10 7951.28 332.086   2 
 -13  -5  -9 1876.14 201.355   2 
 -13  -5  -8 7644.56 333.637   2 
 -13  -5  -7 11476.5 377.893   2 
  13   5  -3 27415.8 1657.56   1 
  13   5  -2 2099.22 500.218   1 
  13   5  -1 10796.1 1092.22   1 
  13   5   0 2528.39 569.878   1 
  13   5   1 8746.83 988.325   1 
  13   5   2 3199.05 667.816   1 
  13   5   3 28446.5 1874.96   1 
  13   5   4 1953.88 586.566   1 
  13   5   5 35599.9 2271.63   1 
  13   5   6 5598.00 974.666   1 
  13   5   7 6941.44 301.295   3 
  13   5   7 7102.02 1152.47   1 
  13   5   8 6454.71 311.056   3 
  13   5   8 6900.15 1146.08   1 
  13   5   9 3417.44 241.605   3 
  13   5   9 864.186 512.158   1 
  13   5  10 7997.87 361.060   3 
  13   5  11 15614.8 479.110   3 
  13   5  12 426.199 145.517   3 
  13   5  13 2527.80 182.500   3 
  13   5  14 199.392 73.3296   3 
 -13  -6 -13 1244.91 139.604   2 
  13  -6 -12 405.041 106.790   2 
 -13  -6 -12 102.256 121.012   2 
  13  -6 -11 1132.93 155.486   2 
 -13  -6 -11 1276.53 183.192   2 
 -13  -6 -10 6306.81 327.456   2 
  13  -6 -10 6772.22 311.866   2 
 -13  -6  -9 308.046 132.438   2 
 -13  -6  -8 44649.4 776.422   2 
 -13   6  -7 6805.00 317.219   4 
 -13  -6  -7 7122.99 305.316   2 
 -13  -6  -6 2666.72 182.321   2 
  13   6  -3 9251.08 1002.25   1 
  13   6  -2 12287.3 1190.22   1 
  13   6  -1 9999.76 1106.20   1 
  13   6   0 1984.28 602.766   1 
  13   6   1 12310.2 1240.73   1 
  13   6   2 13982.7 1360.28   1 
  13   6   3 8950.93 1122.37   1 
  13   6   4 3215.73 742.997   1 
  13   6   5 1481.28 574.347   1 
  13   6   6 2455.83 182.976   3 
  13   6   6 2202.73 684.868   1 
  13   6   7 6230.18 291.446   3 
  13   6   7 6254.33 1130.58   1 
  13   6   8 42561.5 761.019   3 
  13   6   8 41424.7 2883.43   1 
  13   6   9 292.860 133.342   3 
  13   6  10 6896.85 328.544   3 
  13   6  11 1833.28 200.891   3 
  13   6  12 412.056 132.313   3 
  13   6  13 1464.19 138.969   3 
  13   6  14 741.520 80.8359   3 
  13  -7 -13-43.5091 54.5106   2 
 -13  -7 -13 109.339 75.4045   2 
  13  -7 -12 773.304 119.977   2 
 -13  -7 -12 901.916 143.152   2 
 -13  -7 -11 6126.25 301.658   2 
  13  -7 -11 5737.17 279.011   2 
 -13  -7 -10 1364.62 177.170   2 
 -13  -7  -9 17782.8 511.064   2 
 -13   7  -8 3263.00 232.563   4 
 -13  -7  -8 3079.61 228.401   2 
 -13   7  -7 12004.2 424.281   4 
 -13  -7  -7 11752.2 390.281   2 
 -13   7  -6 5124.12 274.957   4 
 -13  -7  -6 5014.31 242.527   2 
  13   7  -3 6736.56 875.566   1 
  13   7  -2 4489.42 775.874   1 
  13   7  -1 7262.90 1005.50   1 
  13   7   0 1498.53 522.289   1 
  13   7   1 7210.38 1002.02   1 
  13   7   2 5238.66 872.088   1 
  13   7   3 4399.56 846.369   1 
  13   7   4 27962.2 2150.93   1 
  13   7   5 28338.2 2263.31   1 
  13   7   6 5181.58 252.537   3 
  13   7   6 5890.33 1103.16   1 
  13   7   7 11323.6 379.792   3 
  13   7   7 11919.3 1593.70   1 
  13   7   8 2866.92 219.941   3 
  13   7   8 1630.50 647.973   1 
  13   7   9 18625.0 509.195   3 
  13   7  10 1060.83 162.885   3 
  13   7  11 6545.85 292.957   3 
  13   7  12 718.371 122.885   3 
  13   7  13 150.605 77.5881   3 
  13  -8 -13 101.991 50.7614   2 
 -13  -8 -13 182.933 71.2567   2 
  13  -8 -12 580.470 109.194   2 
 -13  -8 -12 670.853 114.049   2 
 -13  -8 -11 4648.28 252.049   2 
  13  -8 -11 4646.37 249.798   2 
 -13  -8 -10 16064.5 468.772   2 
 -13  -8  -9 1608.89 188.173   2 
 -13  -8  -8 1986.41 190.008   2 
 -13   8  -8 2039.81 204.114   4 
 -13   8  -7 3510.48 254.458   4 
 -13  -8  -7 3209.33 214.298   2 
 -13  -8  -6 564.564 109.710   2 
 -13   8  -6 459.112 134.671   4 
 -13   8  -5 1081.17 152.345   4 
 -13   8  -4 289.931 102.968   4 
  13   8  -3 5118.05 788.739   1 
  13   8  -2 9261.02 1129.82   1 
  13   8  -1 4115.73 796.065   1 
  13   8   0 17046.6 1574.05   1 
  13   8   1 3745.97 746.986   1 
  13   8   2 11972.3 1376.75   1 
  13   8   3 4746.53 971.104   1 
  13   8   4 58.1965 407.588   1 
  13   8   5 1109.55 569.340   1 
  13   8   6 773.125 516.243   1 
  13   8   7 3313.98 210.669   3 
  13   8   7 2398.37 790.996   1 
  13   8   8 2611.20 207.056   3 
  13   8   9 1775.85 175.959   3 
  13   8  10 15058.7 427.837   3 
  13   8  11 4475.49 229.627   3 
  13   8  12 431.994 93.9689   3 
  13   8  13 166.484 49.3779   3 
  13  -9 -12 834.482 107.672   2 
 -13  -9 -12 918.686 108.493   2 
  13  -9 -11 552.423 130.315   2 
 -13  -9 -11 573.822 123.780   2 
 -13  -9 -10 431.781 128.325   2 
 -13  -9  -9 2537.83 207.301   2 
 -13  -9  -8 107.955 103.905   2 
 -13   9  -8 97.2509 128.431   4 
 -13   9  -7 4377.90 288.223   4 
 -13  -9  -7 4388.26 248.489   2 
 -13   9  -6 1614.25 195.649   4 
 -13   9  -5 2712.77 226.389   4 
  13   9  -4 12570.8 381.792   4 
 -13   9  -4 13106.0 433.418   4 
  13   9  -3 22043.8 498.257   4 
 -13   9  -3 21989.9 543.063   4 
  13   9  -2 4209.16 225.222   4 
 -13   9  -2 4111.43 236.558   4 
  13   9  -2 4522.32 824.974   1 
  13   9  -1 17605.1 445.188   4 
 -13   9  -1 17710.1 459.698   4 
  13   9  -1 17384.6 1683.38   1 
  13   9   0 3348.87 750.381   1 
  13   9   0 3547.03 209.167   4 
  13   9   1 14073.6 400.865   4 
  13   9   1 13817.6 1528.95   1 
  13   9   2 4553.84 239.448   4 
  13   9   2 4083.94 902.538   1 
  13   9   3 21120.4 1981.30   1 
  13   9   4 14795.8 1703.89   1 
  13   9   5 3532.00 873.254   1 
  13   9   6 1832.61 689.330   1 
  13   9   9 1115.01 140.462   3 
  13   9  10 259.480 97.9450   3 
  13   9  11 1380.87 126.735   3 
  13   9  12 819.946 84.2539   3 
 -13 -10 -12 2788.43 131.592   2 
  13 -10 -12 2761.94 147.611   2 
  13 -10 -11 113.157 96.1521   2 
 -13 -10 -11 104.295 78.2323   2 
  13 -10 -10 1819.64 181.687   2 
 -13 -10 -10 1862.73 161.169   2 
 -13 -10  -9 2386.64 184.208   2 
 -13  10  -8 3617.27 254.329   4 
 -13 -10  -8 3630.78 226.876   2 
 -13  10  -7 380.144 141.931   4 
 -13  10  -6 3178.48 258.672   4 
  13  10  -5 7773.95 310.055   4 
 -13  10  -5 7825.85 368.787   4 
  13  10  -4 17218.2 464.695   4 
 -13  10  -4 17559.4 521.546   4 
  13  10  -3 9751.84 356.347   4 
 -13  10  -3 10769.2 404.439   4 
  13  10  -2 2280.08 186.531   4 
 -13  10  -2 2293.19 198.186   4 
  13  10  -1 981.264 141.809   4 
 -13  10  -1 846.627 133.228   4 
  13  10  -1 507.503 480.202   1 
  13  10   0 2762.05 674.772   1 
  13  10   0 2302.97 189.424   4 
 -13  10   0 2375.50 191.400   4 
  13  10   1 1148.44 149.753   4 
 -13  10   1 1301.22 145.321   4 
 -13  10   2 3216.21 201.927   4 
  13  10   2 3505.79 225.354   4 
  13  10   3 8851.28 1318.58   1 
  13  10   4 22718.3 2183.55   1 
 -13  10   5 5377.17 1059.24   1 
  13  10   5 6306.40 1278.32   1 
 -13 -11 -11 2591.14 130.060   2 
  13 -11 -11 3253.85 175.672   2 
  13 -11 -10 1721.24 164.366   2 
 -13 -11 -10 1536.25 127.875   2 
 -13  11  -9 4779.31 231.803   4 
 -13 -11  -9 4965.65 227.812   2 
 -13  11  -8 2050.04 198.458   4 
 -13  11  -7 3682.84 272.070   4 
 -13  11  -6 2844.81 256.780   4 
  13  11  -5 16979.5 462.425   4 
 -13  11  -5 17152.1 548.821   4 
  13  11  -4 5459.92 277.878   4 
 -13  11  -4 6007.08 337.029   4 
  13  11  -3 16817.0 475.217   4 
 -13  11  -3 16044.5 510.766   4 
  13  11  -2 2297.05 200.288   4 
 -13  11  -2 2737.96 230.457   4 
  13  11  -1 4296.13 254.693   4 
 -13  11  -1 4365.69 269.087   4 
  13  11   0 9456.28 364.382   4 
 -13  11   0 9501.00 366.203   4 
  13  11   0 9180.17 1342.24   1 
  13  11   1 8753.36 347.376   4 
 -13  11   1 7646.83 324.786   4 
 -13  11   2 3125.92 208.121   4 
  13  11   2 3560.19 914.224   1 
  13  11   3 15547.5 1831.64   1 
  13  11   4 5455.73 1126.65   1 
  13 -12 -11 144.131 64.5513   2 
  13 -12 -10 360.968 103.692   2 
 -13  12  -9 1832.27 140.027   4 
 -13  12  -8 4011.18 240.466   4 
 -13  12  -7-84.8704 148.240   4 
 -13  12  -6 1202.33 189.499   4 
  13  12  -5 4130.13 248.963   4 
 -13  12  -5 4628.71 312.446   4 
  13  12  -4 10391.2 380.744   4 
 -13  12  -4 9775.02 426.590   4 
  13  12  -3 978.250 157.120   4 
 -13  12  -3 1077.99 185.680   4 
  13  12  -2 12632.8 424.880   4 
 -13  12  -2 12167.7 451.993   4 
 -13  12  -1 4399.72 279.530   4 
  13  12  -1 4607.46 280.357   4 
  13  12   0 32304.3 677.782   4 
 -13  12   0 32031.7 671.735   4 
 -13  12   1 4816.60 270.284   4 
  13  12   1 5195.85 290.930   4 
 -13  12   2 7667.87 316.602   4 
  13 -13 -10 215.196 77.0998   2 
  13 -13  -9 1917.07 156.841   2 
 -13  13  -8 916.969 126.840   4 
 -13  13  -7 641.852 148.301   4 
 -13  13  -6 758.541 171.952   4 
  13  13  -5 2864.53 206.057   4 
 -13  13  -5 2767.40 249.471   4 
  13  13  -4 3269.66 234.773   4 
 -13  13  -4 2945.35 259.276   4 
 -13  13  -3 2671.40 241.388   4 
  13  13  -3 2860.89 237.271   4 
  13  13  -2 535.741 153.205   4 
 -13  13  -2 529.179 165.074   4 
  13  13  -1 386.275 156.260   4 
 -13  13  -1 168.136 130.292   4 
  13  13   0 75.8931 138.312   4 
 -13  13   0 99.0720 117.604   4 
 -13  13   1 1106.48 160.831   4 
 -13  13   2 262.948 106.552   4 
  13 -14  -9 571.506 87.5756   2 
 -13  14  -8 575.699 88.5167   4 
 -13  14  -7 744.755 131.239   4 
 -13  14  -6 853.048 166.173   4 
 -13  14  -5 1347.12 196.857   4 
 -13  14  -4 528.680 165.922   4 
  13  14  -3 222.017 148.522   4 
 -13  14  -3 280.227 174.994   4 
  13  14  -2 2365.82 222.604   4 
 -13  14  -2 1897.68 215.098   4 
  13  14  -1 284.275 151.858   4 
 -13  14  -1 104.829 127.395   4 
 -13  14   0 3397.68 243.867   4 
 -13  14   1 360.575 127.604   4 
 -13  14   2 1739.04 166.349   4 
  13 -15  -8 96.5908 62.4863   2 
 -13  15  -7 802.987 103.678   4 
 -13  15  -6 731.998 128.940   4 
 -13  15  -5 183.757 134.521   4 
 -13  15  -4 117.342 132.302   4 
 -13  15  -3 729.288 170.783   4 
 -13  15  -2 2367.63 218.838   4 
 -13  15  -1 1345.50 175.689   4 
 -13  15   0 256.973 130.245   4 
 -13  15   1 1224.86 157.072   4 
 -13  15   2 2051.07 164.171   4 
  13 -16  -7 170.649 52.2584   2 
 -13  16  -6 432.071 87.9940   4 
 -13  16  -5 1646.26 149.331   4 
 -13  16  -4 996.404 152.302   4 
 -13  16  -3 439.120 132.561   4 
 -13  16  -2 518.154 137.613   4 
 -13  16  -1 1243.69 156.596   4 
 -13  16   0 5927.26 268.780   4 
 -13  16   1 1166.30 129.686   4 
 -13  17  -5 1178.83 101.520   4 
 -13  17  -4 477.902 92.1532   4 
 -13  17  -3 2699.88 172.340   4 
 -13  17  -2-159.050 96.9928   4 
 -13  17  -1 1836.29 145.653   4 
 -13  17   0 638.842 98.7748   4 
 -13  17   1 2168.69 129.912   4 
 -13  18  -2 290.609 58.4637   4 
 -14   0 -11 2989.47 243.741   2 
 -14   0 -10 3805.80 263.703   2 
 -14   0  -9 25427.9 592.098   2 
 -14   0  -8 16965.9 468.502   2 
  14   0  -1 81841.1 2542.63   1 
  14   0   0 1005.43 366.988   1 
  14   0   1 86974.0 2546.69   1 
  14   0   2 73440.4 2319.58   1 
  14   0   3 23125.2 1321.13   1 
  14   0   4 377449. 5415.47   1 
  14   0   5 46274.6 1978.08   1 
  14   0   6 7912.80 877.653   1 
  14   0   8 31491.7 630.547   3 
  14   0   9 25804.3 601.725   3 
  14   0  10 10116.7 394.485   3 
  14   0  11 3157.07 244.516   3 
  14   0  12 1602.87 188.551   3 
  14   0  13 1408.05 161.326   3 
  14   0  14 1819.88 134.974   3 
 -14  -1 -11 8548.14 370.461   2 
 -14   1 -10 4268.18 275.870   2 
 -14  -1 -10 4087.71 269.665   2 
 -14   1  -9 25188.4 591.150   2 
 -14  -1  -9 24457.9 590.219   2 
 -14   1  -8 382.392 111.610   2 
 -14  -1  -8 350.819 112.982   2 
  14   1  -2 29285.1 1586.17   1 
  14   1  -1 31891.8 1649.94   1 
  14   1   0 2910.91 536.458   1 
  14  -1   0 2931.88 498.017   1 
  14  -1   1 35945.7 1609.16   1 
  14   1   1 33261.1 1630.05   1 
  14  -1   2 28752.8 1415.71   1 
  14   1   2 29319.8 1528.38   1 
  14  -1   3 7720.67 724.596   1 
  14   1   3 6378.01 758.434   1 
  14  -1   4 22086.2 1218.74   1 
  14   1   4 22179.4 1409.38   1 
  14  -1   5 56436.4 1995.52   1 
  14   1   5 58411.5 2380.99   1 
  14   1   6 13005.2 1195.19   1 
  14   1   7 32137.6 1923.11   1 
  14  -1   8 598.039 127.492   3 
  14   1   8 454.044 117.626   3 
  14  -1   9 24339.0 569.397   3 
  14   1   9 22899.6 576.198   3 
  14  -1  10 4628.42 279.115   3 
  14   1  10 4246.07 278.900   3 
  14  -1  11 8898.21 364.893   3 
  14   1  11 8784.04 381.374   3 
  14  -1  12 728.523 150.204   3 
  14   1  12 831.127 167.606   3 
  14  -1  13 11835.8 355.781   3 
  14   1  13 11917.0 374.897   3 
  14  -1  14 359.392 77.7562   3 
  14   1  14 657.554 104.746   3 
 -14  -2 -12 7370.85 332.772   2 
 -14  -2 -11 1986.90 219.541   2 
 -14  -2 -10 16409.8 503.147   2 
 -14  -2  -9 10884.0 403.299   2 
 -14  -2  -8 49084.6 801.897   2 
 -14   2  -7 7885.39 304.230   2 
 -14  -2  -7 7660.66 304.729   2 
  14   2  -2 124225. 3344.27   1 
  14   2  -1 43944.9 1984.06   1 
  14   2   0 199021. 4179.61   1 
  14  -2   1 48947.8 1802.74   1 
  14   2   1 47491.5 2024.90   1 
  14  -2   2 109077. 2629.88   1 
  14   2   2 108669. 3079.46   1 
  14  -2   3 12647.8 882.360   1 
  14   2   3 10866.6 1010.69   1 
  14  -2   4 17443.2 997.886   1 
  14   2   4 17601.8 1341.22   1 
  14   2   5 1549.28 475.030   1 
  14   2   6 2216.03 540.084   1 
  14   2   7 6750.58 290.643   3 
  14   2   7 7115.28 981.990   1 
  14  -2   8 49039.6 773.144   3 
  14   2   8 50366.9 812.063   3 
  14  -2   9 10649.9 380.754   3 
  14   2   9 9874.51 388.119   3 
  14  -2  10 16957.2 485.594   3 
  14   2  10 16391.1 506.447   3 
  14   2  11 1993.07 223.465   3 
  14  -2  11 1816.20 184.058   3 
  14  -2  12 6815.82 293.559   3 
  14   2  12 6649.72 325.644   3 
  14  -2  13 624.091 113.715   3 
  14   2  13 682.454 142.947   3 
  14  -2  14 321.473 63.9437   3 
  14   2  14 493.266 99.3237   3 
 -14  -3 -12 2127.59 210.481   2 
 -14  -3 -11 12624.0 445.548   2 
 -14  -3 -10 4815.42 292.621   2 
 -14  -3  -9 14790.7 467.489   2 
 -14  -3  -8 5865.68 292.997   2 
 -14  -3  -7 2480.97 184.747   2 
  14   3  -3 32577.5 1786.46   1 
  14   3  -2 296.028 302.276   1 
  14   3  -1 38359.0 1930.82   1 
  14   3   0 33073.9 1766.85   1 
  14   3   1 36306.7 1843.07   1 
  14   3   2 75.6891 295.926   1 
  14   3   3 34599.6 1903.55   1 
  14   3   4 4018.76 713.800   1 
  14   3   5 4098.94 755.273   1 
  14   3   6 1455.02 522.208   1 
  14   3   7 3445.72 221.417   3 
  14   3   7 1867.08 550.974   1 
  14   3   8 6187.41 1024.17   1 
  14  -3   8 5526.10 263.592   3 
  14   3   8 5592.44 291.895   3 
  14  -3   9 13823.6 423.864   3 
  14   3   9 14015.9 456.900   3 
  14  -3  10 4446.60 254.310   3 
  14   3  10 4718.06 293.190   3 
  14  -3  11 13974.4 419.454   3 
  14   3  11 13776.4 471.650   3 
  14  -3  12 2102.16 174.297   3 
  14   3  12 2278.64 219.970   3 
  14  -3  13 767.720 100.619   3 
  14   3  13 1012.12 150.298   3 
  14   3  14 906.421 112.252   3 
 -14  -4 -13 306.056 117.642   2 
 -14  -4 -12 3422.61 242.106   2 
 -14  -4 -11 2995.41 239.877   2 
 -14  -4 -10 7650.38 360.147   2 
  14  -4 -10 7967.23 320.325   2 
 -14  -4  -9 3903.63 259.278   2 
 -14  -4  -8 1480.15 167.625   2 
 -14  -4  -7-91.7421 84.0259   2 
  14   4  -3 8423.21 947.713   1 
  14   4  -2 30028.0 1798.31   1 
  14   4  -1 16082.3 1336.49   1 
  14   4   0 14100.9 1235.13   1 
  14   4   1 16842.5 1340.97   1 
  14   4   2 32985.4 1893.34   1 
  14   4   3 6783.61 935.323   1 
  14   4   4 35366.2 2106.62   1 
  14   4   5 4667.94 827.520   1 
  14   4   6 11091.5 1290.64   1 
  14   4   7 72.4348 81.8632   3 
  14   4   7-167.703 316.161   1 
  14   4   8 1589.07 171.070   3 
  14   4   8 1083.87 532.975   1 
  14   4   9 3744.01 257.096   3 
  14  -4  10 8594.49 322.027   3 
  14   4  10 8022.64 371.157   3 
  14   4  11 3112.18 254.508   3 
  14   4  12 3127.84 236.488   3 
  14   4  13 331.839 124.767   3 
  14   4  14 211.334 76.3603   3 
 -14  -5 -13 5543.76 243.389   2 
 -14  -5 -12 2355.74 205.173   2 
 -14  -5 -11 5421.21 296.645   2 
  14  -5 -11 5287.28 258.826   2 
 -14  -5 -10 6057.51 322.417   2 
  14  -5 -10 5792.99 285.573   2 
 -14  -5  -9 557.065 137.905   2 
 -14  -5  -8 488.942 134.179   2 
 -14  -5  -7 20758.0 510.333   2 
  14   5  -3 19408.3 1467.29   1 
  14   5  -2 40738.3 2132.35   1 
  14   5  -1 28333.0 1818.47   1 
  14   5   0 44574.4 2236.27   1 
  14   5   1 19445.8 1518.17   1 
  14   5   2 41058.5 2230.44   1 
  14   5   3 14855.0 1388.51   1 
  14   5   4 6560.39 1000.45   1 
  14   5   5 58253.4 2985.62   1 
  14   5   6 2328.07 181.013   3 
  14   5   6 2048.92 668.234   1 
  14   5   7 20177.4 507.129   3 
  14   5   7 17617.2 1809.38   1 
  14   5   8 765.343 146.892   3 
  14   5   8 631.113 475.312   1 
  14   5   9 1514.97 195.595   3 
  14   5   9 5322.24 1023.53   1 
  14   5  10 6411.20 327.860   3 
  14   5  11 3013.18 245.817   3 
  14   5  12 2284.29 204.881   3 
  14   5  13 5138.43 235.885   3 
  14   5  14 1521.08 112.562   3 
 -14  -6 -13 2116.01 153.772   2 
 -14  -6 -12 17954.2 452.034   2 
  14  -6 -12 16378.0 399.834   2 
  14  -6 -11 661.931 132.190   2 
 -14  -6 -11 688.487 157.668   2 
 -14  -6 -10 25058.9 600.214   2 
  14  -6 -10 25365.8 572.176   2 
 -14  -6  -9 7435.38 339.976   2 
 -14   6  -8 13536.0 442.742   4 
 -14  -6  -8 14977.4 456.122   2 
 -14  -6  -7 22511.9 534.415   2 
 -14  -6  -6 4447.18 232.723   2 
  14   6  -3 218.692 332.339   1 
  14   6  -2 8611.85 1051.47   1 
  14   6  -1 34442.9 2094.57   1 
  14   6   0 9199.00 1074.84   1 
  14   6   1 32140.7 2022.27   1 
  14   6   2 14970.7 1423.04   1 
  14   6   3 615.803 348.058   1 
  14   6   4 76386.9 3410.75   1 
  14   6   5 6782.03 1105.58   1 
  14   6   6 1603.45 154.727   3 
  14   6   6 1592.76 629.911   1 
  14   6   7 22641.7 537.703   3 
  14   6   7 23376.9 2123.72   1 
  14   6   8 17431.0 495.817   3 
  14   6   8 16075.7 1818.40   1 
  14   6   9 6784.52 327.347   3 
  14   6  10 21344.0 555.475   3 
  14   6  11 362.531 139.823   3 
  14   6  12 14577.9 408.027   3 
  14   6  13 2549.61 163.277   3 
  14   6  14 2706.86 122.261   3 
 -14  -7 -13 2719.97 154.571   2 
  14  -7 -12 570.589 106.791   2 
 -14  -7 -12 585.339 120.670   2 
  14  -7 -11 384.288 128.457   2 
 -14  -7 -11 398.682 135.625   2 
 -14  -7 -10 3953.42 261.011   2 
 -14  -7  -9 1530.85 185.263   2 
 -14  -7  -8 6922.96 316.356   2 
 -14   7  -8 6583.77 328.509   4 
 -14   7  -7 4781.17 282.462   4 
 -14  -7  -7 5010.12 263.724   2 
 -14   7  -6 4076.50 258.140   4 
 -14  -7  -6 3536.97 208.300   2 
  14   7  -3 47489.2 2413.34   1 
  14   7  -2 7275.18 1013.36   1 
  14   7  -1 14502.1 1415.78   1 
  14   7   0 236.537 299.009   1 
  14   7   1 16605.3 1528.74   1 
  14   7   2 7748.10 1093.02   1 
  14   7   3 42445.7 2566.95   1 
  14   7   4 3090.98 795.849   1 
  14   7   5 42793.1 2801.01   1 
  14   7   6 4769.48 244.119   3 
  14   7   6 4049.05 955.183   1 
  14   7   7 4667.61 254.446   3 
  14   7   7 2766.08 822.629   1 
  14   7   8 7939.02 332.558   3 
  14   7   9-87.5593 122.084   3 
  14   7  10 3111.66 228.646   3 
  14   7  11 2244.80 195.701   3 
  14   7  12 283.147 101.529   3 
  14   7  13 2052.73 130.401   3 
  14  -8 -12 1428.45 134.183   2 
 -14  -8 -12 1360.09 132.022   2 
  14  -8 -11 1673.40 170.588   2 
 -14  -8 -11 1751.52 172.320   2 
 -14  -8 -10 9409.80 355.475   2 
 -14  -8  -9 2212.42 203.165   2 
 -14   8  -8 10430.2 410.577   4 
 -14  -8  -8 10507.4 386.473   2 
 -14  -8  -7 4503.02 249.499   2 
 -14   8  -7 4827.74 289.390   4 
 -14   8  -6 46583.4 843.328   4 
 -14   8  -5 6508.16 323.188   4 
 -14   8  -4 3978.41 247.886   4 
  14   8  -4 4020.38 211.484   4 
 -14   8  -3 7735.25 318.347   4 
  14   8  -3 7518.76 1015.99   1 
  14   8  -2 7730.19 1078.66   1 
  14   8  -1 892.278 423.397   1 
  14   8   0 1855.79 698.978   1 
  14   8   1 991.691 544.297   1 
  14   8   2 4127.47 848.657   1 
  14   8   3 6959.70 1138.54   1 
  14   8   4 4426.13 1008.36   1 
  14   8   5 5337.76 1128.11   1 
  14   8   6 53580.1 3341.39   1 
  14   8   7 4839.03 255.343   3 
  14   8   7 3904.80 1010.96   1 
  14   8   8 7998.17 324.244   3 
  14   8   9 2779.06 208.667   3 
  14   8  10 7740.73 310.335   3 
  14   8  11 1419.63 148.170   3 
  14   8  12 867.896 106.069   3 
  14   8  13 35.2182 40.6355   3 
  14  -9 -12 510.898 91.9360   2 
 -14  -9 -12 535.321 84.3888   2 
 -14  -9 -11 7225.29 270.419   2 
  14  -9 -11 7086.14 280.247   2 
 -14  -9 -10 1570.04 164.688   2 
 -14  -9  -9 2370.82 196.235   2 
 -14  -9  -8 164.162 102.011   2 
 -14   9  -8 146.562 110.347   4 
 -14  -9  -7 729.436 122.039   2 
 -14   9  -7 743.970 164.883   4 
 -14   9  -6 499.681 132.261   4 
 -14   9  -5 6364.43 329.336   4 
  14   9  -4 2211.16 183.273   4 
 -14   9  -4 1941.38 192.651   4 
  14   9  -3 6641.30 282.572   4 
 -14   9  -3 7226.43 325.846   4 
 -14   9  -2 2637.68 199.699   4 
  14   9  -2 2685.28 681.685   1 
  14   9  -2 2483.57 183.275   4 
  14   9  -1 6386.60 275.684   4 
 -14   9  -1 6256.26 285.293   4 
  14   9  -1 5512.40 1008.17   1 
  14   9   0 137.216 435.745   1 
  14   9   0 154.787 93.8102   4 
 -14   9   0 42.6298 80.2813   4 
  14   9   1 3277.34 204.916   4 
  14   9   1 3083.97 728.929   1 
 -14   9   1 2895.65 188.516   4 
  14   9   2 2164.77 672.348   1 
  14   9   3 12184.6 1514.80   1 
  14   9   4 1063.83 489.594   1 
  14   9   5 7220.27 1327.86   1 
  14   9   6-132.628 581.064   1 
  14   9   9 661.951 121.369   3 
  14   9  10 1738.91 147.845   3 
  14   9  11 8580.31 266.487   3 
  14   9  12 225.109 50.5364   3 
  14 -10 -12 1321.31 102.891   2 
  14 -10 -11 548.045 108.563   2 
 -14 -10 -11 561.751 91.5117   2 
  14 -10 -10 77.2253 105.208   2 
 -14 -10 -10-20.2899 85.6496   2 
 -14  10  -9 46.5039 86.0290   4 
 -14 -10  -9 105.107 100.887   2 
 -14  10  -8 1604.68 190.288   4 
 -14 -10  -8 1782.51 164.398   2 
 -14  10  -7 222.573 139.296   4 
 -14  10  -6 16872.5 543.062   4 
  14  10  -5 3039.10 208.556   4 
 -14  10  -5 3036.07 250.155   4 
  14  10  -4 1307.78 151.900   4 
 -14  10  -4 1292.18 193.545   4 
  14  10  -3 6406.75 288.538   4 
 -14  10  -3 6500.54 322.340   4 
  14  10  -2 21360.8 516.848   4 
 -14  10  -2 20557.3 542.325   4 
  14  10  -1 1320.10 160.065   4 
 -14  10  -1 1133.45 144.740   4 
  14  10  -1 1770.74 617.260   1 
  14  10   0 1567.70 591.068   1 
  14  10   0 1654.53 166.205   4 
 -14  10   0 1459.14 158.882   4 
  14  10   1 1085.32 154.943   4 
 -14  10   1 940.130 127.724   4 
 -14  10   2 19508.0 469.813   4 
  14  10   2 22429.1 2082.08   1 
  14  10   3 7204.82 1235.59   1 
  14  10   4 515.941 506.646   1 
  14  10   5 1827.78 734.641   1 
  14 -11 -11 730.465 101.962   2 
  14 -11 -10 560.269 117.696   2 
 -14 -11 -10 306.468 71.8481   2 
 -14  11  -9 1276.28 134.631   4 
 -14  11  -8 304.413 120.959   4 
 -14  11  -7 316.252 136.486   4 
 -14  11  -6 808.980 176.988   4 
  14  11  -5 5660.82 280.667   4 
 -14  11  -5 6057.19 346.503   4 
 -14  11  -4 5034.26 321.106   4 
  14  11  -4 4458.72 257.164   4 
  14  11  -3 13623.0 429.565   4 
 -14  11  -3 13366.9 472.829   4 
  14  11  -2 1864.11 189.923   4 
 -14  11  -2 1771.34 201.004   4 
  14  11  -1 15424.6 460.542   4 
 -14  11  -1 14962.3 472.573   4 
  14  11   0 5638.59 291.350   4 
 -14  11   0 5694.30 293.376   4 
  14  11   0 6882.53 1175.04   1 
  14  11   1 14686.5 452.209   4 
 -14  11   1 14130.5 437.843   4 
  14  11   1 13958.9 1684.23   1 
  14  11   2 2035.40 707.320   1 
 -14  11   2 2117.04 176.755   4 
  14  11   3 12633.7 1659.25   1 
  14 -12 -11 186.746 59.3602   2 
  14 -12 -10 2046.62 149.566   2 
 -14  12  -9 406.883 84.0530   4 
 -14  12  -8 1444.18 161.045   4 
 -14  12  -7 2805.24 235.836   4 
 -14  12  -6 138.398 145.416   4 
  14  12  -5 649.001 133.409   4 
 -14  12  -5 197.445 153.772   4 
 -14  12  -4 8140.29 390.632   4 
  14  12  -4 7477.19 328.633   4 
  14  12  -3 7527.69 337.823   4 
 -14  12  -3 7352.80 371.681   4 
  14  12  -2 2508.84 214.874   4 
 -14  12  -2 2424.80 231.280   4 
  14  12  -1 5123.08 288.832   4 
 -14  12  -1 4653.80 281.071   4 
  14  12   0 3140.22 246.193   4 
 -14  12   0 2982.50 230.067   4 
 -14  12   1 4129.97 253.827   4 
 -14  12   2 3713.93 227.434   4 
  14 -13 -10 706.135 90.9076   2 
  14 -13  -9 1872.34 149.398   2 
 -14  13  -8 667.098 114.950   4 
 -14  13  -7 1853.02 189.646   4 
 -14  13  -6 1747.08 209.729   4 
 -14  13  -5 743.706 166.667   4 
  14  13  -4 726.825 151.286   4 
 -14  13  -4 565.002 170.835   4 
  14  13  -3 4580.99 274.797   4 
 -14  13  -3 4166.10 287.719   4 
 -14  13  -2 993.665 189.552   4 
  14  13  -2 1227.91 179.589   4 
  14  13  -1 710.872 168.864   4 
 -14  13  -1 488.530 148.848   4 
 -14  13   0-27.6820 122.538   4 
 -14  13   1 168.071 112.740   4 
 -14  13   2 658.373 125.480   4 
  14 -14  -9 240.477 67.1588   2 
 -14  14  -8 453.740 81.3291   4 
 -14  14  -7 1162.47 143.540   4 
 -14  14  -6 5460.36 290.735   4 
 -14  14  -5 1250.12 191.536   4 
 -14  14  -4 549.522 171.372   4 
 -14  14  -3 3604.64 272.200   4 
 -14  14  -2 14594.2 483.738   4 
 -14  14  -1 283.092 145.798   4 
 -14  14   0 417.561 133.585   4 
 -14  14   1 137.818 105.386   4 
 -14  14   2 11671.6 370.044   4 
  14 -15  -8-5.97111 54.7100   2 
 -14  15  -7 638.752 92.1645   4 
 -14  15  -6 298.947 108.480   4 
 -14  15  -5 5200.54 277.156   4 
 -14  15  -4 231.485 139.852   4 
 -14  15  -3 5957.94 312.428   4 
 -14  15  -2 1647.00 198.252   4 
 -14  15  -1 5223.90 285.504   4 
 -14  15   0 402.075 126.968   4 
 -14  15   1 2488.02 188.163   4 
 -14  15   2 1093.49 129.067   4 
 -14  16  -6 495.613 86.4044   4 
 -14  16  -5 432.608 105.159   4 
 -14  16  -4 25.9527 100.800   4 
 -14  16  -3 1640.29 176.644   4 
 -14  16  -2 3530.53 222.297   4 
 -14  16  -1-10.7085 105.322   4 
 -14  16   0 4392.45 229.613   4 
 -14  16   1 11.8435 81.0701   4 
 -14  17  -5 209.696 57.5653   4 
 -14  17  -4 2.58402 66.2089   4 
 -14  17  -3 1220.72 121.199   4 
 -14  17  -2-57.9689 77.2376   4 
 -14  17  -1 311.177 85.6532   4 
 -14  17   0 503.921 89.1973   4 
 -14  17   1 612.079 74.8430   4 
 -15   0 -10 60.6327 131.094   2 
 -15   0  -9 131.861 131.378   2 
 -15   0  -8 19.3527 92.0708   2 
 -15   0  -7 74.5048 82.3561   2 
  15   0  -1 21.0122 225.848   1 
  15   0   0 41.2045 251.874   1 
  15   0   1 147.296 244.111   1 
  15   0   2 107.080 200.341   1 
  15   0   3-49.3619 189.331   1 
  15   0   4-44.6632 251.866   1 
  15   0   5 119.358 220.749   1 
  15   0   6 331.102 206.316   1 
  15   0   7-43.4315 91.8931   3 
  15   0   8 38.3990 96.3496   3 
  15   0   9-26.3650 118.548   3 
  15   0  10 109.197 131.356   3 
  15   0  11 121.318 141.935   3 
  15   0  12 63.5958 126.971   3 
  15   0  13 102.662 112.927   3 
  15   0  14 54.7279 69.9476   3 
 -15  -1 -11 2752.74 244.354   2 
 -15  -1 -10 5540.09 305.123   2 
 -15  -1  -9 3882.25 264.031   2 
 -15   1  -9 4263.19 262.920   2 
 -15  -1  -8 8370.85 337.701   2 
 -15   1  -8 8766.55 340.435   2 
 -15  -1  -7 19387.1 478.172   2 
 -15   1  -7 18965.1 470.172   2 
  15   1  -2 150603. 3731.53   1 
  15   1  -1 1736.74 494.514   1 
  15   1   0 10349.6 965.463   1 
  15  -1   0 9209.06 877.939   1 
  15  -1   1 406.210 289.523   1 
  15   1   1 171.557 279.472   1 
  15  -1   2 148722. 3290.11   1 
  15   1   2 147828. 3546.32   1 
  15  -1   3 53145.4 1959.50   1 
  15   1   3 50577.1 2103.01   1 
  15   1   4 21636.0 1446.06   1 
  15  -1   4 21371.1 1262.76   1 
  15  -1   5 6626.45 720.190   1 
  15   1   5 7045.94 858.319   1 
  15   1   6 13339.5 1218.38   1 
  15  -1   7 15821.6 431.311   3 
  15   1   7 15901.4 440.653   3 
  15  -1   8 10142.4 365.215   3 
  15   1   8 9746.01 365.579   3 
  15  -1   9 4777.88 273.844   3 
  15   1   9 4846.13 287.245   3 
  15  -1  10 5544.98 300.795   3 
  15   1  10 5081.91 303.159   3 
  15  -1  11 3588.73 246.758   3 
  15   1  11 3133.82 252.003   3 
  15  -1  12 3062.38 221.400   3 
  15   1  12 3081.38 240.724   3 
  15  -1  13 285.315 102.449   3 
  15   1  13 350.127 128.995   3 
  15  -1  14 209.507 64.5160   3 
  15   1  14 204.460 74.9942   3 
 -15  -2 -12 1968.45 212.365   2 
 -15  -2 -11 6778.88 338.731   2 
 -15  -2 -10 2864.69 240.532   2 
 -15  -2  -9 3095.40 233.146   2 
 -15  -2  -8 3304.48 225.366   2 
 -15  -2  -7 43650.9 716.413   2 
  15   2  -2 62682.7 2488.56   1 
  15   2  -1 76758.0 2724.64   1 
  15   2   0 281.070 330.852   1 
  15   2   1 72166.2 2562.29   1 
  15  -2   2 59729.4 2032.06   1 
  15   2   2 56895.0 2309.39   1 
  15   2   3 72028.0 2678.64   1 
  15  -2   3 71329.3 2176.84   1 
  15  -2   4 7038.23 672.663   1 
  15   2   4 6252.04 837.865   1 
  15   2   5 7516.42 938.570   1 
  15   2   6 9650.35 1091.91   1 
  15  -2   7 43017.4 695.014   3 
  15   2   7 44002.7 734.061   3 
  15   2   7 44180.9 2416.26   1 
  15  -2   8 6616.86 293.648   3 
  15   2   8 6662.63 312.600   3 
  15  -2   9 2977.20 219.846   3 
  15   2   9 2731.38 225.744   3 
  15  -2  10 3776.85 244.575   3 
  15   2  10 3968.87 276.579   3 
  15  -2  11 7054.36 313.829   3 
  15   2  11 6700.47 340.984   3 
  15  -2  12 1953.31 176.359   3 
  15   2  12 2219.11 221.724   3 
  15  -2  13 4027.94 200.324   3 
  15   2  13 4905.06 251.109   3 
  15  -2  14 1346.47 91.9961   3 
  15   2  14 1555.75 128.572   3 
 -15  -3 -12 5393.57 286.823   2 
 -15  -3 -11 7083.06 340.887   2 
 -15  -3 -10 24961.3 611.677   2 
 -15  -3  -9 10084.8 393.649   2 
 -15  -3  -8 6614.37 311.963   2 
 -15  -3  -7 33464.4 638.617   2 
  15   3  -3 3209.48 635.499   1 
  15   3  -2 42196.7 2099.27   1 
  15   3  -1 73924.1 2776.26   1 
  15   3   0 48314.2 2221.35   1 
  15   3   1 69948.9 2640.44   1 
  15   3   2 51911.1 2301.95   1 
  15   3   3 1656.86 485.379   1 
  15   3   4-285.249 328.775   1 
  15   3   5 4391.65 766.988   1 
  15   3   6 29275.6 2011.26   1 
  15  -3   7 32624.9 596.497   3 
  15   3   7 33859.3 648.532   3 
  15   3   7 34051.0 2261.01   1 
  15  -3   8 10330.6 357.826   3 
  15   3   8 10062.2 381.679   3 
  15   3   8 8928.36 1233.07   1 
  15  -3   9 8373.25 333.856   3 
  15   3   9 8339.09 364.712   3 
  15  -3  10 24818.1 560.797   3 
  15   3  10 24903.4 619.775   3 
  15  -3  11 8041.88 319.109   3 
  15   3  11 8603.96 373.838   3 
  15  -3  12 3125.40 192.180   3 
  15   3  12 3153.06 238.377   3 
  15  -3  13 2566.14 149.554   3 
  15   3  13 2990.85 208.598   3 
  15   3  14 720.078 97.9695   3 
 -15  -4 -12 169.997 132.194   2 
 -15  -4 -11 2813.18 235.346   2 
 -15  -4 -10 9398.27 390.704   2 
 -15  -4  -9 15734.1 486.747   2 
 -15  -4  -8 11776.1 410.916   2 
 -15  -4  -7 5228.30 262.739   2 
  15   4  -3 511.806 374.215   1 
  15   4  -2 17303.0 1402.55   1 
  15   4  -1 19135.2 1472.51   1 
  15   4   0 12449.9 1185.47   1 
  15   4   1 16534.2 1358.40   1 
  15   4   2 31567.6 1896.09   1 
  15   4   3 2395.66 555.587   1 
  15   4   4 4555.78 807.348   1 
  15   4   5 7404.97 1048.10   1 
  15   4   6 3804.50 785.954   1 
  15   4   7 5102.53 268.729   3 
  15   4   7 5477.16 971.914   1 
  15   4   8 13200.0 432.168   3 
  15   4   8 11945.1 1442.89   1 
  15  -4   9 11424.6 368.601   3 
  15   4   9 10463.0 409.292   3 
  15  -4  10 9589.87 341.538   3 
  15   4  10 9597.48 391.494   3 
  15   4  11 5139.41 304.652   3 
  15   4  12 824.079 169.544   3 
  15   4  13 1589.79 157.228   3 
  15   4  14 1167.56 107.802   3 
 -15  -5 -12 2898.88 211.191   2 
  15  -5 -11 1050.71 140.103   2 
 -15  -5 -11 1088.25 172.306   2 
 -15  -5 -10 13383.6 446.163   2 
  15  -5 -10 13510.7 410.158   2 
 -15  -5  -9 5043.53 293.664   2 
 -15  -5  -8 19389.2 519.474   2 
 -15  -5  -7 4473.20 247.278   2 
 -15  -5  -6 4841.69 241.537   2 
  15   5  -3 22445.0 1633.42   1 
  15   5  -2 15910.2 1397.48   1 
  15   5  -1 45513.9 2360.96   1 
  15   5   0 24737.3 1721.57   1 
  15   5   1 55912.6 2588.37   1 
  15   5   2 22679.9 1682.57   1 
  15   5   3 32065.1 2080.73   1 
  15   5   4 2007.85 608.696   1 
  15   5   5 41343.2 2544.93   1 
  15   5   6 4110.48 227.456   3 
  15   5   6 3820.39 915.691   1 
  15   5   7 5073.28 267.919   3 
  15   5   7 5147.56 1017.88   1 
  15   5   8 18901.1 517.594   3 
  15   5   8 18285.0 1883.97   1 
  15   5   9 4967.53 289.694   3 
  15   5  10 14245.5 468.231   3 
  15   5  11 1421.93 195.006   3 
  15   5  12 3004.74 216.897   3 
  15   5  13 1744.61 151.132   3 
  15   5  14 107.464 59.1156   3 
 -15  -6 -12 2569.09 195.731   2 
  15  -6 -12 2253.52 157.397   2 
 -15  -6 -11 2757.04 221.400   2 
  15  -6 -11 2519.35 189.989   2 
 -15  -6 -10 7327.54 341.474   2 
  15  -6 -10 7900.61 326.636   2 
 -15  -6  -9 20277.6 540.258   2 
 -15   6  -8 2981.33 218.754   4 
 -15  -6  -8 3556.26 239.580   2 
 -15  -6  -7 39531.8 705.076   2 
 -15  -6  -6 3579.82 209.900   2 
  15   6  -3 3796.58 752.143   1 
  15   6  -2 4885.57 833.130   1 
  15   6  -1 2883.91 653.105   1 
  15   6   0 46252.0 2460.06   1 
  15   6   1 5055.27 832.677   1 
  15   6   2 8606.92 1129.67   1 
  15   6   3 5851.97 935.900   1 
  15   6   4 7522.37 1115.73   1 
  15   6   5 5109.87 938.315   1 
  15   6   6 5807.75 270.058   3 
  15   6   6 5834.86 1090.27   1 
  15   6   7 36650.5 689.748   3 
  15   6   7 37319.0 2730.42   1 
  15   6   8 4503.59 273.302   3 
  15   6   8 3750.57 922.200   1 
  15   6   9 22770.0 573.727   3 
  15   6  10 6897.57 326.802   3 
  15   6  11 2847.15 222.353   3 
  15   6  12 1689.14 168.555   3 
  15   6  13 432.615 94.5046   3 
  15  -7 -12 206.760 82.3648   2 
 -15  -7 -12 199.554 96.4846   2 
  15  -7 -11 72.9864 99.1810   2 
 -15  -7 -11 172.429 118.711   2 
 -15  -7 -10 3937.53 248.855   2 
 -15  -7  -9 981.877 158.982   2 
 -15  -7  -8 6896.62 318.339   2 
 -15   7  -8 7732.05 347.247   4 
 -15   7  -7 4830.79 289.087   4 
 -15  -7  -7 4863.14 261.584   2 
 -15   7  -6 10413.4 410.531   4 
 -15  -7  -6 10473.4 350.531   2 
  15   7  -3 7602.46 1038.14   1 
  15   7  -2 2697.22 683.261   1 
  15   7  -1 351.061 392.194   1 
  15   7   0 13002.5 1387.97   1 
  15   7   1 591.611 405.925   1 
  15   7   2 1741.61 565.816   1 
  15   7   3 6017.21 1049.51   1 
  15   7   4 23186.3 2032.62   1 
  15   7   5 6974.55 282.629   3 
  15   7   5 6186.01 1115.12   1 
  15   7   6 10709.8 362.658   3 
  15   7   6 10087.9 1447.83   1 
  15   7   7 4341.15 250.225   3 
  15   7   7 2964.49 821.201   1 
  15   7   8 7576.58 329.322   3 
  15   7   9 706.477 152.936   3 
  15   7  10 4265.58 254.809   3 
  15   7  11 231.863 118.919   3 
  15   7  12 62.3503 92.0401   3 
  15   7  13 1162.05 101.966   3 
  15  -8 -12 83.3634 67.5492   2 
 -15  -8 -12 125.539 81.8405   2 
 -15  -8 -11 6254.99 268.411   2 
  15  -8 -11 6272.92 270.453   2 
 -15  -8 -10 3464.40 229.423   2 
 -15  -8  -9 5070.72 274.040   2 
 -15  -8  -8 1842.75 178.381   2 
 -15   8  -8 1871.14 191.404   4 
 -15  -8  -7 5129.90 264.861   2 
 -15   8  -7 6124.81 332.482   4 
 -15   8  -6 12178.2 454.373   4 
 -15   8  -5 16621.5 508.219   4 
  15   8  -4 999.450 119.189   4 
 -15   8  -4 994.819 152.316   4 
  15   8  -3 10467.1 341.903   4 
  15   8  -3 10153.3 1209.00   1 
 -15   8  -3 11494.0 396.474   4 
 -15   8  -2 5409.05 266.957   4 
  15   8  -2 4290.84 866.060   1 
  15   8  -1 21029.9 1831.34   1 
  15   8   0 365.179 406.142   1 
  15   8   1 17078.8 1653.64   1 
  15   8   2 6425.42 1090.22   1 
  15   8   3 13155.1 1559.40   1 
  15   8   4 431.304 404.854   1 
  15   8   5 15548.8 1811.65   1 
  15   8   6 11394.7 370.509   3 
  15   8   6 11846.4 1627.24   1 
  15   8   7 5470.40 267.832   3 
  15   8   8 1857.92 178.465   3 
  15   8   9 3671.37 233.623   3 
  15   8  10 3011.16 205.101   3 
  15   8  11 7439.95 274.968   3 
  15   8  12 177.881 73.8315   3 
  15  -9 -12 205.772 69.6122   2 
 -15  -9 -12 261.780 68.1167   2 
 -15  -9 -11 2199.56 156.232   2 
  15  -9 -11 2468.88 175.393   2 
 -15  -9 -10 5464.77 252.724   2 
 -15   9  -9 175.036 95.7330   4 
 -15  -9  -9 7.83971 104.736   2 
 -15   9  -8 3886.10 264.948   4 
 -15  -9  -8 4018.23 233.892   2 
 -15   9  -7 3558.57 268.812   4 
 -15   9  -6 1699.30 201.302   4 
 -15   9  -5 1734.79 192.147   4 
  15   9  -4 10204.8 349.610   4 
 -15   9  -4 9867.17 400.410   4 
  15   9  -3 11791.7 376.701   4 
 -15   9  -3 11558.6 415.188   4 
 -15   9  -2 33853.5 672.358   4 
  15   9  -2 33732.6 630.866   4 
  15   9  -1 7019.21 293.291   4 
 -15   9  -1 7231.75 307.763   4 
  15   9  -1 7022.50 1121.93   1 
  15   9   0 7868.98 312.713   4 
 -15   9   0 7472.30 302.947   4 
  15   9   0 8747.76 1224.34   1 
  15   9   1 5623.82 994.533   1 
 -15   9   1 6476.38 277.738   4 
  15   9   2 38838.8 2663.44   1 
  15   9   3 10137.1 1420.20   1 
  15   9   4 10926.7 1514.07   1 
  15   9   5 1948.42 773.855   1 
  15   9   6 533.241 506.760   1 
  15   9   8 4962.99 247.510   3 
  15   9   9 338.455 98.5323   3 
  15   9  10 5400.92 233.237   3 
  15   9  11 3342.37 167.321   3 
  15 -10 -12 550.002 69.6230   2 
  15 -10 -11 649.847 105.674   2 
 -15 -10 -11 553.721 80.0563   2 
  15 -10 -10 1753.78 164.629   2 
 -15 -10 -10 1688.88 139.515   2 
 -15  10  -9 4255.17 228.769   4 
 -15 -10  -9 4664.93 231.973   2 
 -15  10  -8 3718.19 248.999   4 
 -15  10  -7 5680.42 327.180   4 
 -15  10  -6 2902.56 263.808   4 
 -15  10  -5 2087.35 224.836   4 
  15  10  -4 55.4855 96.3673   4 
 -15  10  -4 59.2700 130.904   4 
  15  10  -3 9489.93 355.975   4 
 -15  10  -3 8518.71 373.927   4 
 -15  10  -2 1355.97 170.192   4 
  15  10  -2 1531.85 166.196   4 
  15  10  -1 1374.88 159.851   4 
 -15  10  -1 1392.75 164.802   4 
  15  10  -1 1221.17 479.178   1 
  15  10   0 25812.4 579.563   4 
 -15  10   0 25104.9 574.798   4 
  15  10   1 3082.79 895.496   1 
 -15  10   1 2349.33 188.094   4 
  15  10   2 682.479 379.806   1 
 -15  10   2 2171.04 172.535   4 
  15  10   3 4345.15 955.974   1 
  15  10   4 874.604 564.955   1 
  15 -11 -11 996.244 104.260   2 
  15 -11 -10 387.731 106.988   2 
 -15  11  -9 4455.58 219.559   4 
 -15  11  -8 3551.50 238.005   4 
 -15  11  -7 1524.86 198.304   4 
 -15  11  -6 553.361 166.276   4 
 -15  11  -5 12339.8 485.539   4 
  15  11  -4 1391.73 170.929   4 
 -15  11  -4 1251.91 196.454   4 
  15  11  -3 8406.63 349.686   4 
 -15  11  -3 8555.08 397.921   4 
 -15  11  -2 6161.34 328.914   4 
  15  11  -2 6011.04 303.394   4 
  15  11  -1 11140.6 396.739   4 
 -15  11  -1 11117.4 420.505   4 
  15  11   0 26065.1 598.390   4 
 -15  11   0 25266.6 601.569   4 
  15  11   0 23782.3 2172.84   1 
  15  11   1 11924.6 1529.65   1 
 -15  11   1 14357.8 439.789   4 
  15  11   2 3836.52 986.129   1 
 -15  11   2 4468.79 242.619   4 
  15  11   3 9153.09 1440.22   1 
  15 -12 -11 1342.77 94.1165   2 
  15 -12 -10 499.733 94.6388   2 
 -15  12  -9 1616.01 124.767   4 
 -15  12  -8 3955.39 231.751   4 
 -15  12  -7 2568.47 225.500   4 
 -15  12  -6 834.868 170.574   4 
 -15  12  -5 6472.85 357.647   4 
 -15  12  -4 10475.3 445.127   4 
  15  12  -3 2785.07 225.668   4 
 -15  12  -3 2934.83 266.506   4 
  15  12  -2 828.309 167.041   4 
 -15  12  -2 824.476 178.435   4 
 -15  12  -1 10259.6 415.764   4 
  15  12  -1 10712.3 405.001   4 
 -15  12   0 350.040 127.691   4 
 -15  12   1 13190.8 430.553   4 
 -15  12   2 1720.58 168.068   4 
  15 -13 -10 328.677 69.4032   2 
  15 -13  -9 745.147 106.764   2 
 -15  13  -8 2052.01 157.757   4 
 -15  13  -7 1632.73 173.249   4 
 -15  13  -6 155.414 139.783   4 
 -15  13  -5 1017.33 188.776   4 
 -15  13  -4 2820.47 250.400   4 
 -15  13  -3 665.512 172.088   4 
 -15  13  -2 963.986 181.917   4 
 -15  13  -1 5260.09 300.313   4 
 -15  13   0 22321.9 572.230   4 
 -15  13   1 4052.60 252.476   4 
 -15  13   2 1073.36 140.354   4 
  15 -14  -9 1040.44 95.3983   2 
 -15  14  -8 457.516 75.4569   4 
 -15  14  -7 377.032 102.432   4 
 -15  14  -6 168.942 118.409   4 
 -15  14  -5 1449.65 194.844   4 
 -15  14  -4 909.481 180.508   4 
 -15  14  -3 1262.96 200.675   4 
 -15  14  -2 470.658 149.491   4 
 -15  14  -1 2801.17 231.366   4 
 -15  14   0 117.835 124.228   4 
 -15  14   1 2934.72 213.186   4 
 -15  14   2 207.557 96.0701   4 
  15 -15  -8 62.0575 53.5421   2 
 -15  15  -7 709.173 93.9697   4 
 -15  15  -6 441.562 103.427   4 
 -15  15  -5 1108.76 158.465   4 
 -15  15  -4 3811.38 255.456   4 
 -15  15  -3 531.428 152.610   4 
 -15  15  -2 812.802 163.114   4 
 -15  15  -1 2026.81 195.840   4 
 -15  15   0 77.8442 111.684   4 
 -15  15   1 1745.26 163.253   4 
 -15  16  -6 43.6503 58.0930   4 
 -15  16  -5 722.081 110.482   4 
 -15  16  -4 1070.81 136.230   4 
 -15  16  -3 2768.25 200.798   4 
 -15  16  -2-10.9530 104.200   4 
 -15  16  -1 1412.48 155.585   4 
 -15  16   0 1074.02 133.929   4 
 -15  16   1 1748.75 137.024   4 
 -15  17  -4 72.3472 57.3827   4 
 -15  17  -3 1137.99 112.569   4 
 -15  17  -2 757.822 102.935   4 
 -15  17  -1 388.105 86.6437   4 
 -15  17   0 3786.02 170.517   4 
 -16   0 -10 5606.66 311.875   2 
 -16   0  -9 27649.1 625.842   2 
 -16   0  -8 26292.1 585.414   2 
 -16   0  -7 68761.3 899.189   2 
  16   0  -1 84321.2 2821.12   1 
  16   0   0 20145.9 1385.79   1 
  16   0   1 105851. 3018.98   1 
  16   0   2 80506.2 2625.63   1 
  16   0   3 2727.25 508.978   1 
  16   0   4 17604.4 1269.46   1 
  16   0   5 16284.1 1229.68   1 
  16   0   7 64449.7 879.456   3 
  16   0   8 30866.3 633.948   3 
  16   0   9 27361.6 618.990   3 
  16   0  10 3920.09 264.746   3 
  16   0  11 16163.9 487.630   3 
  16   0  12 1332.87 171.241   3 
  16   0  13 19642.5 439.957   3 
  16   0  14 2510.97 141.583   3 
 -16  -1 -10 243.454 150.902   2 
 -16  -1  -9 4104.29 263.723   2 
 -16   1  -8 12572.3 408.680   2 
 -16  -1  -8 13039.2 426.161   2 
 -16  -1  -7 10383.8 360.854   2 
 -16   1  -7 10322.9 355.080   2 
  16   1  -1 9079.55 975.041   1 
  16  -1   0 55037.9 2208.52   1 
  16   1   0 53535.0 2258.19   1 
  16  -1   1 5193.75 691.868   1 
  16   1   1 6157.17 779.969   1 
  16  -1   2 17413.6 1187.55   1 
  16   1   2 16662.4 1233.51   1 
  16   1   3 3929.61 651.620   1 
  16  -1   3 3724.91 558.065   1 
  16  -1   4 50917.8 2014.74   1 
  16   1   4 49988.7 2216.45   1 
  16  -1   5 18599.7 1217.67   1 
  16   1   5 19835.2 1454.68   1 
  16   1   6 23365.8 1626.48   1 
  16  -1   7 7686.25 307.488   3 
  16   1   7 7953.76 318.443   3 
  16  -1   8 18855.6 500.629   3 
  16   1   8 18482.2 505.669   3 
  16  -1   9 3827.61 250.916   3 
  16   1   9 3989.79 263.632   3 
  16  -1  10 145.937 122.151   3 
  16   1  10 52.3283 128.876   3 
  16  -1  11 3428.65 238.278   3 
  16   1  11 3385.59 256.594   3 
  16  -1  12 7349.06 310.741   3 
  16   1  12 7838.17 332.473   3 
  16  -1  13 428.904 105.751   3 
  16   1  13 776.181 135.497   3 
  16  -1  14 79.3956 59.3646   3 
  16   1  14 197.534 80.1633   3 
 -16  -2 -11 504.573 161.066   2 
 -16  -2 -10 7500.83 353.773   2 
 -16  -2  -9 2730.26 229.452   2 
 -16  -2  -8 13559.3 434.455   2 
 -16  -2  -7 3362.44 213.245   2 
  16   2  -2 18363.5 1429.81   1 
  16   2  -1 18627.5 1415.85   1 
  16   2   0 630.404 377.253   1 
  16   2   1 15270.0 1247.88   1 
  16  -2   2 18044.5 1177.55   1 
  16   2   2 21042.1 1456.00   1 
  16  -2   3 20881.0 1220.38   1 
  16   2   3 18398.0 1393.07   1 
  16  -2   4 14365.0 993.100   1 
  16   2   4 14291.6 1282.93   1 
  16   2   5 42327.6 2245.88   1 
  16   2   6 3653.96 711.191   1 
  16  -2   7 4648.58 239.150   3 
  16   2   7 4686.69 255.100   3 
  16   2   7 4859.72 842.388   1 
  16  -2   8 11110.5 381.179   3 
  16   2   8 11063.8 400.713   3 
  16  -2   9 827.597 148.327   3 
  16   2   9 897.621 167.050   3 
  16  -2  10 6689.04 315.421   3 
  16   2  10 6853.62 345.002   3 
  16  -2  11 787.348 145.123   3 
  16   2  11 937.023 185.515   3 
  16  -2  12 498.676 122.789   3 
  16   2  12 730.606 161.387   3 
  16  -2  13 3860.34 188.887   3 
  16   2  13 4348.88 229.756   3 
  16   2  14 1595.74 124.479   3 
 -16  -3 -12 2568.09 215.996   2 
 -16  -3 -11 5686.31 307.217   2 
 -16  -3 -10 7600.79 354.037   2 
 -16  -3  -9 3717.94 250.773   2 
 -16  -3  -8 13900.8 441.992   2 
 -16  -3  -7 2351.55 190.956   2 
  16   3  -2 20955.6 1548.21   1 
  16   3  -1 3574.85 686.040   1 
  16   3   0 77058.0 2891.12   1 
  16   3   1 2461.88 581.958   1 
  16   3   2 24387.3 1629.84   1 
  16   3   3 11906.4 1192.92   1 
  16   3   4 5547.25 837.249   1 
  16   3   5 6254.34 956.634   1 
  16   3   6 3156.74 721.631   1 
  16  -3   7 2745.22 184.705   3 
  16   3   7 2924.79 214.922   3 
  16  -3   8 13034.8 399.191   3 
  16   3   8 14057.2 451.075   3 
  16  -3   9 4048.74 235.453   3 
  16   3   9 4201.54 272.918   3 
  16  -3  10 6835.60 302.896   3 
  16   3  10 6680.61 343.381   3 
  16  -3  11 5721.64 268.547   3 
  16   3  11 5886.48 315.494   3 
  16  -3  12 2575.53 174.713   3 
  16   3  12 3165.77 233.951   3 
  16  -3  13 1064.76 100.034   3 
  16   3  13 1304.11 151.915   3 
  16   3  14 2284.13 139.617   3 
 -16  -4 -12 430.952 134.892   2 
 -16  -4 -11 2658.41 229.726   2 
 -16  -4 -10 3872.73 263.050   2 
 -16  -4  -9 2503.88 218.700   2 
 -16  -4  -8 10444.7 386.080   2 
 -16  -4  -7 6930.05 299.860   2 
  16   4  -3 13060.9 1271.41   1 
  16   4  -2 42081.1 2269.46   1 
  16   4  -1 9623.88 1089.18   1 
  16   4   0 646.924 429.574   1 
  16   4   1 9924.53 1116.69   1 
  16   4   2 42799.6 2257.32   1 
  16   4   3 13224.0 1319.31   1 
  16   4   4 5022.84 856.848   1 
  16   4   5 19068.1 1683.85   1 
  16   4   6 7483.96 306.051   3 
  16   4   6 6986.88 1084.87   1 
  16   4   7 6474.99 302.309   3 
  16   4   7 6646.71 1102.10   1 
  16   4   8 10006.1 383.774   3 
  16   4   8 8956.34 1287.29   1 
  16  -4   9 1928.92 173.748   3 
  16   4   9 2095.93 217.683   3 
  16  -4  10 3607.15 216.982   3 
  16   4  10 4098.30 278.184   3 
  16   4  11 1928.81 213.078   3 
  16   4  12 517.887 150.489   3 
  16   4  13 6747.06 262.468   3 
  16   4  14 1188.38 102.070   3 
 -16  -5 -12 8513.11 317.670   2 
 -16  -5 -11 1786.55 189.859   2 
 -16  -5 -10 6202.32 313.079   2 
  16  -5 -10 6060.56 282.932   2 
 -16  -5  -9 1728.71 191.046   2 
 -16  -5  -8 10615.4 392.426   2 
 -16  -5  -7 4416.21 246.261   2 
 -16  -5  -6 14794.3 410.262   2 
  16   5  -3 3261.30 689.377   1 
  16   5  -2 14378.5 1389.07   1 
  16   5  -1 5621.07 883.363   1 
  16   5   0 12794.9 1296.25   1 
  16   5   1 3077.28 685.128   1 
  16   5   2 21996.8 1726.23   1 
  16   5   3 4666.79 844.719   1 
  16   5   4 41737.4 2511.98   1 
  16   5   5 1241.38 475.096   1 
  16   5   6 13571.2 405.153   3 
  16   5   6 12387.1 1473.27   1 
  16   5   7 5178.12 279.250   3 
  16   5   7 4955.28 986.431   1 
  16   5   8 11799.2 416.272   3 
  16   5   8 9762.44 1348.81   1 
  16   5   9 1811.55 201.785   3 
  16   5  10 5772.16 312.428   3 
  16   5  11 1453.93 186.977   3 
  16   5  12 5619.17 270.636   3 
  16   5  13 615.572 110.247   3 
  16   5  14 2252.61 118.182   3 
 -16  -6 -12 3547.17 208.908   2 
  16  -6 -11 841.761 121.520   2 
 -16  -6 -11 815.229 147.886   2 
  16  -6 -10 1378.82 160.261   2 
 -16  -6 -10 1586.82 188.298   2 
 -16  -6  -9 197.925 124.211   2 
 -16   6  -8 6990.74 326.470   4 
 -16  -6  -8 7834.64 337.860   2 
 -16  -6  -7 8611.71 335.503   2 
 -16  -6  -6 1889.10 159.286   2 
  16   6  -3 24426.3 1835.02   1 
  16   6  -2 1675.08 572.995   1 
  16   6  -1 34975.7 2217.16   1 
  16   6   0 14206.1 1396.87   1 
  16   6   1 33451.6 2141.20   1 
  16   6   2 1391.10 564.663   1 
  16   6   3 19497.7 1751.53   1 
  16   6   4 3427.90 800.595   1 
  16   6   5 38464.0 656.933   3 
  16   6   5 42349.0 2740.17   1 
  16   6   6 3069.07 211.965   3 
  16   6   6 2574.17 755.785   1 
  16   6   7 5051.79 1062.87   1 
  16   6   7 6118.91 297.389   3 
  16   6   8 6432.55 315.855   3 
  16   6   8 7368.40 1262.87   1 
  16   6   9 767.620 157.623   3 
  16   6  10 2412.66 215.939   3 
  16   6  11 447.320 136.929   3 
  16   6  12 4043.66 219.896   3 
  16   6  13 1000.78 107.121   3 
 -16  -7 -12 5688.45 234.711   2 
  16  -7 -12 5004.04 204.432   2 
 -16  -7 -11 4845.09 250.222   2 
  16  -7 -11 4342.67 226.993   2 
 -16  -7 -10 3856.30 244.769   2 
 -16  -7  -9 1706.35 184.764   2 
 -16   7  -8 11753.9 424.151   4 
 -16  -7  -8 12528.7 408.317   2 
 -16  -7  -7 286.141 106.221   2 
 -16   7  -7 201.142 120.040   4 
  16   7  -3 18780.0 1650.79   1 
  16   7  -2 1978.72 623.436   1 
  16   7  -1 2010.33 641.064   1 
  16   7   0 2192.26 639.781   1 
  16   7   1 1006.29 547.938   1 
  16   7   2 1640.54 694.446   1 
  16   7   3 22774.4 1963.15   1 
  16   7   4 14216.9 1633.20   1 
  16   7   5 14871.2 413.584   3 
  16   7   5 17506.7 1866.83   1 
  16   7   6 12522.0 394.744   3 
  16   7   6 13314.7 1702.09   1 
  16   7   7 72.0264 103.365   3 
  16   7   7-91.7161 375.651   1 
  16   7   8 6713.99 319.109   3 
  16   7   9 3172.79 232.099   3 
  16   7  10 2684.40 212.193   3 
  16   7  11 5583.20 263.486   3 
  16   7  12 6312.71 242.015   3 
  16   7  13 936.559 87.9436   3 
  16  -8 -12 1077.73 105.696   2 
 -16  -8 -12 1280.09 115.115   2 
 -16  -8 -11 4397.16 220.121   2 
  16  -8 -11 4025.39 214.786   2 
 -16  -8 -10 11157.5 368.201   2 
 -16   8  -9 5060.75 262.518   4 
 -16  -8  -9 5267.34 271.011   2 
 -16   8  -8 9592.36 386.615   4 
 -16  -8  -8 9349.56 351.742   2 
 -16  -8  -7 1538.49 159.005   2 
 -16   8  -7 1505.26 185.527   4 
 -16   8  -6 8688.74 392.888   4 
 -16   8  -5 19768.3 568.024   4 
 -16   8  -4 21851.0 576.041   4 
  16   8  -3 24922.5 526.284   4 
  16   8  -3 26437.3 2001.00   1 
  16   8  -2 10825.9 349.007   4 
  16   8  -2 9944.21 1289.42   1 
  16   8  -1 23732.2 509.210   4 
  16   8  -1 23705.2 1976.75   1 
 -16   8  -1 22136.9 518.257   4 
  16   8   0-17.5110 333.258   1 
  16   8   1 22514.0 1949.96   1 
  16   8   2 10292.2 1373.73   1 
  16   8   3 29823.6 2366.17   1 
  16   8   4 16103.4 1789.58   1 
  16   8   5 21463.7 2116.94   1 
  16   8   6 7262.21 298.724   3 
  16   8   6 8209.77 1356.08   1 
  16   8   7 1431.12 158.363   3 
  16   8   8 11975.7 395.393   3 
  16   8   9 3471.53 222.600   3 
  16   8  10 11167.6 356.357   3 
  16   8  11 5439.36 233.095   3 
  16   8  12 674.994 89.8525   3 
  16  -9 -12 21.6746 51.7232   2 
  16  -9 -11 282.011 96.5088   2 
 -16  -9 -11 186.536 78.7439   2 
 -16  -9 -10 5968.81 252.585   2 
  16  -9 -10 6289.15 277.857   2 
 -16   9  -9 265.295 98.5322   4 
 -16  -9  -9 356.903 103.641   2 
 -16   9  -8 2497.45 219.716   4 
 -16  -9  -8 2344.46 184.657   2 
 -16   9  -7 2164.17 220.488   4 
 -16   9  -6 4021.06 289.209   4 
 -16   9  -5 4146.25 284.694   4 
 -16   9  -4 3654.25 261.817   4 
  16   9  -3 16390.2 448.398   4 
 -16   9  -3 17083.1 511.201   4 
  16   9  -2 27844.5 575.340   4 
  16   9  -2 26495.2 2127.16   1 
 -16   9  -2 27740.8 629.484   4 
  16   9  -1 5029.12 260.946   4 
 -16   9  -1 5516.82 281.721   4 
  16   9  -1 5033.90 949.730   1 
 -16   9   0 176.449 99.2862   4 
  16   9   0 190.728 472.864   1 
  16   9   1 6639.94 1137.41   1 
 -16   9   1 6203.10 274.091   4 
  16   9   2 22760.0 2053.70   1 
  16   9   3 13599.0 1666.39   1 
  16   9   4 1187.44 606.363   1 
  16   9   5 1781.19 738.543   1 
  16   9   8 4542.71 237.543   3 
  16   9   9 438.681 99.8425   3 
  16   9  10 5399.38 230.722   3 
  16   9  11 214.242 71.5888   3 
 -16 -10 -11 3835.82 151.836   2 
  16 -10 -11 4713.90 204.155   2 
  16 -10 -10 22.8815 97.5090   2 
 -16 -10 -10 234.401 75.4756   2 
 -16  10  -9 3055.88 196.463   4 
 -16 -10  -9 3016.41 179.103   2 
 -16  10  -8 66.9913 109.745   4 
 -16  10  -7 954.351 175.608   4 
 -16  10  -6 3633.56 279.985   4 
 -16  10  -5 10543.8 445.353   4 
 -16  10  -4 672.307 158.876   4 
  16  10  -3 3852.11 240.735   4 
 -16  10  -3 3293.37 254.057   4 
  16  10  -2 2434.28 201.445   4 
 -16  10  -2 2602.65 223.968   4 
 -16  10  -1 6428.72 314.344   4 
  16  10  -1 6673.73 309.695   4 
  16  10  -1 6120.04 1101.22   1 
 -16  10   0 24.9773 97.6620   4 
  16  10   0-154.441 543.292   1 
  16  10   1 4629.91 903.892   1 
 -16  10   1 5777.10 279.516   4 
  16  10   2 2333.36 774.151   1 
 -16  10   2 1863.74 162.971   4 
  16  10   3 4066.01 1020.54   1 
  16  10   4 1034.63 439.984   1 
  16 -11 -11 360.676 75.0122   2 
  16 -11 -10 1327.11 137.440   2 
 -16  11  -9 77.1710 81.8333   4 
 -16  11  -8 1457.43 170.669   4 
 -16  11  -7 5194.46 306.473   4 
 -16  11  -6 3604.02 284.251   4 
 -16  11  -5 2209.09 246.906   4 
 -16  11  -4 14159.2 510.353   4 
 -16  11  -3 8434.43 395.583   4 
  16  11  -2 4529.96 269.161   4 
 -16  11  -2 4518.26 290.203   4 
 -16  11  -1 5060.29 298.255   4 
 -16  11   0 1978.21 194.380   4 
  16  11   0 430.405 420.326   1 
 -16  11   1 4570.96 268.142   4 
  16  11   1 3759.45 903.816   1 
  16  11   2 5589.37 1135.14   1 
 -16  11   2 4544.78 243.266   4 
  16 -12 -10 734.275 100.782   2 
 -16  12  -9 1036.93 102.124   4 
 -16  12  -8 1367.84 153.004   4 
 -16  12  -7 252.950 132.347   4 
 -16  12  -6 2979.53 255.528   4 
 -16  12  -5 963.799 195.182   4 
 -16  12  -4 2830.67 262.624   4 
 -16  12  -3 799.434 189.831   4 
 -16  12  -2 10996.2 438.941   4 
 -16  12  -1 1123.12 173.885   4 
 -16  12   0 3326.04 241.238   4 
 -16  12   1 540.261 129.722   4 
 -16  12   2 10474.4 365.505   4 
  16 -13 -10 1021.21 87.5062   2 
  16 -13  -9 484.291 92.4501   2 
 -16  13  -8 36.8984 75.7350   4 
 -16  13  -7 1393.43 157.694   4 
 -16  13  -6 4809.42 287.109   4 
 -16  13  -5 2337.84 237.033   4 
 -16  13  -4 1973.61 231.780   4 
 -16  13  -3 2949.10 263.620   4 
 -16  13  -2 4694.34 304.423   4 
 -16  13  -1 3141.38 252.066   4 
 -16  13   0 69.1872 120.854   4 
 -16  13   1 2438.95 200.208   4 
 -16  13   2 3492.41 221.090   4 
  16 -14  -9 1449.30 102.076   2 
 -16  14  -8 1345.20 104.553   4 
 -16  14  -7 775.258 112.280   4 
 -16  14  -6 66.3801 113.964   4 
 -16  14  -5 8181.06 365.137   4 
 -16  14  -4 3335.99 269.510   4 
 -16  14  -3 6651.70 345.351   4 
 -16  14  -2 4505.62 289.297   4 
 -16  14  -1 3100.04 239.318   4 
 -16  14   0 125.900 114.721   4 
 -16  14   1 1678.01 168.280   4 
  16 -15  -8 574.578 67.9220   2 
 -16  15  -7 2438.81 137.180   4 
 -16  15  -6 3674.53 195.544   4 
 -16  15  -5 315.986 119.622   4 
 -16  15  -4 606.945 138.593   4 
 -16  15  -3 159.119 122.687   4 
 -16  15  -2 6603.44 312.146   4 
 -16  15  -1 115.021 111.004   4 
 -16  15   0 655.034 136.190   4 
 -16  15   1 632.919 117.933   4 
 -16  16  -6 343.138 65.2580   4 
 -16  16  -5 1439.03 125.383   4 
 -16  16  -4 234.505 98.3581   4 
 -16  16  -3 1144.45 146.581   4 
 -16  16  -2 1581.60 158.978   4 
 -16  16  -1 31.8469 91.5895   4 
 -16  16   0 1810.57 150.582   4 
 -16  16   1 45.4049 66.3386   4 
 -16  17  -4 45.9820 50.6333   4 
 -16  17  -3 368.367 77.5046   4 
 -16  17  -2 402.502 85.9656   4 
 -16  17  -1-112.147 71.2060   4 
 -16  17   0-16.6765 47.9479   4 
 -17   0  -9-3.74973 126.354   2 
 -17   0  -8-11.3034 97.0875   2 
 -17   0  -7-51.7411 90.9905   2 
  17   0  -1-195.308 293.051   1 
  17   0   0 138.712 279.401   1 
  17   0   1 12.6685 262.538   1 
  17   0   2 110.417 241.919   1 
  17   0   3 67.2824 243.180   1 
  17   0   4-104.429 232.047   1 
  17   0   5-291.403 240.860   1 
  17   0   7 82.2199 100.213   3 
  17   0   8-17.2558 111.304   3 
  17   0   9 161.667 122.912   3 
  17   0  10 124.516 136.515   3 
  17   0  11 21.3785 135.625   3 
  17   0  12 186.125 134.147   3 
  17   0  13-36.9276 91.9475   3 
  17   0  14 17.2859 61.0167   3 
 -17  -1 -10 9022.63 379.834   2 
 -17  -1  -9 2311.52 214.826   2 
 -17  -1  -8 7331.73 319.256   2 
 -17  -1  -7 6475.02 289.133   2 
  17   1  -1 18078.4 1411.84   1 
  17  -1   0 17437.8 1309.16   1 
  17   1   0 15296.1 1258.75   1 
  17  -1   1 16267.5 1216.40   1 
  17   1   1 18545.3 1368.48   1 
  17  -1   2 40170.6 1863.27   1 
  17   1   2 39048.2 1966.89   1 
  17  -1   3 44108.2 1918.88   1 
  17   1   3 44908.6 2117.72   1 
  17  -1   4 7166.02 771.105   1 
  17   1   4 8001.70 934.962   1 
  17   1   5 4918.60 770.583   1 
  17   1   6 4405.39 751.215   1 
  17  -1   7 6489.50 290.534   3 
  17   1   7 5897.11 283.891   3 
  17  -1   8 8121.98 333.339   3 
  17   1   8 7752.26 337.481   3 
  17  -1   9 2199.59 200.193   3 
  17   1   9 2138.01 208.733   3 
  17  -1  10 8927.81 368.407   3 
  17   1  10 8745.49 378.895   3 
  17  -1  11 2236.90 202.086   3 
  17   1  11 1668.92 201.398   3 
  17  -1  12 996.495 151.317   3 
  17   1  12 1040.96 166.835   3 
  17  -1  13 211.862 88.2426   3 
  17   1  13 240.040 110.169   3 
  17  -1  14 1957.15 111.230   3 
  17   1  14 2249.00 132.579   3 
 -17  -2 -11 3893.42 268.736   2 
 -17  -2 -10 13049.8 446.451   2 
 -17  -2  -9 7286.30 331.322   2 
 -17  -2  -8 620.485 140.690   2 
 -17  -2  -7 24507.3 546.550   2 
  17   2  -2 19198.3 1501.42   1 
  17   2  -1 109.705 336.830   1 
  17   2   0 14.3882 272.607   1 
  17   2   1 813.859 371.871   1 
  17  -2   2 22120.5 1346.62   1 
  17   2   2 19944.0 1443.82   1 
  17  -2   3 63334.3 2193.09   1 
  17   2   3 61972.5 2606.00   1 
  17   2   4 4110.58 739.256   1 
  17   2   5 10186.3 1160.92   1 
  17   2   6 5214.63 253.845   3 
  17   2   6 5573.59 882.690   1 
  17  -2   7 20172.5 487.470   3 
  17   2   7 19355.5 503.709   3 
  17   2   7 20242.0 1703.26   1 
  17  -2   8 516.276 125.113   3 
  17   2   8 451.332 135.489   3 
  17  -2   9 6434.45 304.457   3 
  17   2   9 6297.01 326.267   3 
  17  -2  10 13553.7 432.057   3 
  17   2  10 13389.5 459.864   3 
  17  -2  11 5924.58 287.729   3 
  17   2  11 5803.99 313.710   3 
  17  -2  12 6648.10 273.178   3 
  17   2  12 7140.19 320.301   3 
  17  -2  13 1401.84 121.121   3 
  17   2  13 1759.58 158.541   3 
  17   2  14 544.973 86.7355   3 
 -17  -3 -11 1450.19 188.575   2 
 -17  -3 -10 6651.25 333.214   2 
 -17  -3  -9 14725.8 469.597   2 
 -17  -3  -8 3642.77 242.274   2 
 -17  -3  -7 13101.3 406.010   2 
  17   3  -2 42441.8 2270.40   1 
  17   3  -1 23121.0 1680.05   1 
  17   3   0 8473.53 1015.40   1 
  17   3   1 22328.7 1584.86   1 
  17   3   2 42711.9 2217.01   1 
  17   3   3 6429.81 900.482   1 
  17   3   4 7313.44 967.603   1 
  17   3   5 2163.06 610.806   1 
  17   3   6 11266.8 373.548   3 
  17   3   6 9015.02 1185.57   1 
  17  -3   7 13199.3 393.195   3 
  17   3   7 13654.7 430.797   3 
  17   3   7 12727.6 1395.08   1 
  17  -3   8 8699.72 333.765   3 
  17   3   8 8735.61 362.087   3 
  17  -3   9 14282.1 427.198   3 
  17   3   9 14870.6 477.307   3 
  17  -3  10 10511.6 363.077   3 
  17   3  10 9719.18 399.325   3 
  17  -3  11 1462.79 156.743   3 
  17   3  11 1586.23 206.479   3 
  17  -3  12 1513.11 137.619   3 
  17   3  12 1569.00 186.374   3 
  17   3  13 142.754 97.0527   3 
  17   3  14 402.342 75.1737   3 
 -17  -4 -11 4342.50 267.451   2 
 -17  -4 -10 5628.64 305.101   2 
 -17  -4  -9 2559.05 219.705   2 
 -17  -4  -8 3221.45 235.481   2 
 -17  -4  -7 23013.8 539.757   2 
 -17  -4  -6 12637.1 378.853   2 
  17   4  -3 11091.9 1222.44   1 
  17   4  -2 21499.0 1681.22   1 
  17   4  -1 78879.2 3142.33   1 
  17   4   0 4488.44 771.758   1 
  17   4   1 65931.8 2841.59   1 
  17   4   2 20847.5 1618.16   1 
  17   4   3 10950.8 1223.87   1 
  17   4   4 876.187 469.148   1 
  17   4   5 14878.3 1506.45   1 
  17   4   6 12562.6 396.833   3 
  17   4   6 11121.5 1363.99   1 
  17   4   7 25049.2 573.015   3 
  17   4   7 23991.2 2041.48   1 
  17  -4   8 2568.61 183.287   3 
  17   4   8 2846.43 225.048   3 
  17   4   8 2631.74 728.547   1 
  17  -4   9 5036.71 252.474   3 
  17   4   9 4832.32 286.868   3 
  17  -4  10 6443.03 273.882   3 
  17   4  10 6347.08 330.242   3 
  17   4  11 4285.63 270.347   3 
  17   4  12 469.539 140.336   3 
  17   4  13 4848.73 221.774   3 
  17   4  14 214.929 64.0466   3 
 -17  -5 -12 1038.98 143.811   2 
 -17  -5 -11 4334.10 255.889   2 
 -17  -5 -10 5876.06 305.503   2 
  17  -5 -10 5552.86 264.956   2 
 -17  -5  -9 2117.44 207.459   2 
 -17  -5  -8 18747.7 504.743   2 
 -17  -5  -7 15498.8 448.482   2 
 -17  -5  -6 10566.4 347.898   2 
  17   5  -3 6057.85 943.090   1 
  17   5  -2 8100.36 1104.16   1 
  17   5  -1 6548.96 971.926   1 
  17   5   0 117598. 3923.96   1 
  17   5   1 6165.50 951.943   1 
  17   5   2 7874.45 1074.66   1 
  17   5   3 6348.38 1008.44   1 
  17   5   4 7031.22 1094.36   1 
  17   5   5 6094.89 270.157   3 
  17   5   5 7170.52 1137.13   1 
  17   5   6 12379.1 395.721   3 
  17   5   6 10700.5 1396.22   1 
  17   5   7 15954.1 469.629   3 
  17   5   7 15070.4 1683.36   1 
  17   5   8 16495.1 489.956   3 
  17   5   8 14412.2 1693.03   1 
  17   5   9 2147.43 212.593   3 
  17   5  10 3920.03 266.450   3 
  17   5  11 4596.14 269.134   3 
  17   5  12 1652.68 171.705   3 
  17   5  13 221.195 89.7035   3 
  17   5  14 2609.19 117.584   3 
 -17  -6 -12 2388.31 172.258   2 
  17  -6 -11 977.475 123.666   2 
 -17  -6 -11 1259.97 159.948   2 
 -17  -6 -10 3525.93 239.897   2 
  17  -6 -10 4288.94 238.144   2 
 -17  -6  -9 515.530 134.560   2 
 -17   6  -8 5923.00 301.262   4 
 -17  -6  -8 6187.77 299.424   2 
 -17  -6  -7 173.787 111.288   2 
 -17  -6  -6 3993.20 219.847   2 
  17   6  -3 6728.75 1015.02   1 
  17   6  -2 11297.9 1306.14   1 
  17   6  -1 14318.0 1466.89   1 
  17   6   0 92.8657 330.171   1 
  17   6   1 18223.1 1642.85   1 
  17   6   2 15007.5 1544.60   1 
  17   6   3 7197.66 1107.02   1 
  17   6   4 13708.1 1563.24   1 
  17   6   5 34712.3 637.059   3 
  17   6   5 36774.9 2568.79   1 
  17   6   6 4150.92 240.189   3 
  17   6   6 3908.53 851.240   1 
  17   6   7 456.091 128.018   3 
  17   6   7-690.424 476.821   1 
  17   6   8 5840.65 301.444   3 
  17   6   9 842.009 153.240   3 
  17   6  10 3612.06 250.516   3 
  17   6  11 424.279 136.429   3 
  17   6  12 2248.61 168.901   3 
  17   6  13 124.388 69.9335   3 
 -17  -7 -11 4649.96 233.332   2 
  17  -7 -11 4731.90 228.076   2 
  17  -7 -10 47.5038 101.166   2 
 -17  -7 -10 101.063 115.660   2 
 -17  -7  -9 928.157 145.671   2 
 -17   7  -8 3674.23 244.386   4 
 -17  -7  -8 3583.87 229.273   2 
 -17   7  -7 2811.37 230.587   4 
 -17  -7  -7 2976.77 208.361   2 
  17   7  -3 4201.45 834.523   1 
  17   7  -2 290.433 424.702   1 
  17   7  -1 23335.8 1921.48   1 
  17   7   0 10394.4 1321.47   1 
  17   7   1 24052.1 1982.49   1 
  17   7   2 22.0138 314.498   1 
  17   7   3 4159.22 914.404   1 
  17   7   4 2797.95 845.031   1 
  17   7   5 4185.63 229.941   3 
  17   7   5 3548.33 882.627   1 
  17   7   6 28395.7 596.808   3 
  17   7   6 27962.3 2409.61   1 
  17   7   7 3196.50 228.481   3 
  17   7   7 1622.29 725.422   1 
  17   7   8 4481.74 260.741   3 
  17   7   9 1111.65 166.639   3 
  17   7  10 50.9346 115.747   3 
  17   7  11 5261.63 248.375   3 
  17   7  12 699.893 109.259   3 
  17   7  13 92.5147 50.5900   3 
  17  -8 -12 117.916 49.3057   2 
  17  -8 -11 274.331 93.5106   2 
 -17  -8 -11 315.596 96.0403   2 
 -17  -8 -10 6816.07 283.452   2 
  17  -8 -10 7486.63 300.647   2 
 -17   8  -9 103.170 91.9595   4 
 -17  -8  -9 93.0655 103.960   2 
 -17  -8  -8 3410.25 219.870   2 
 -17   8  -8 3304.33 238.033   4 
 -17   8  -7 2234.44 215.431   4 
 -17   8  -6 1290.35 189.632   4 
 -17   8  -5 2414.56 223.738   4 
  17   8  -3 783.473 424.829   1 
  17   8  -2 11096.9 1385.52   1 
  17   8  -1 1087.25 542.760   1 
  17   8   0 12878.6 1519.14   1 
 -17   8   0 12428.2 391.061   4 
  17   8   1 374.874 406.622   1 
  17   8   2 12498.4 1496.06   1 
  17   8   3 3569.14 910.749   1 
  17   8   4 5712.25 1104.78   1 
  17   8   5 3327.69 948.196   1 
  17   8   6 1236.40 143.322   3 
  17   8   6 1348.14 652.498   1 
  17   8   7 2283.02 189.544   3 
  17   8   8 3622.49 225.643   3 
  17   8   9-2.53109 104.586   3 
  17   8  10 7346.90 290.097   3 
  17   8  11 523.846 102.678   3 
  17   8  12 126.559 61.1059   3 
  17  -9 -11 878.047 111.806   2 
 -17  -9 -11 762.826 93.9755   2 
 -17  -9 -10 5555.95 234.067   2 
  17  -9 -10 6221.39 272.663   2 
 -17   9  -9 1827.14 165.022   4 
 -17  -9  -9 1956.17 163.993   2 
 -17   9  -8 3998.65 253.942   4 
 -17   9  -7 14650.1 493.979   4 
 -17   9  -6 1139.55 180.284   4 
 -17   9  -5 8283.51 396.653   4 
 -17   9  -4 24138.8 632.218   4 
 -17   9  -3 15712.6 501.939   4 
  17   9  -2 11056.5 1429.23   1 
 -17   9  -2 10326.5 398.749   4 
  17   9  -1 15584.8 1689.76   1 
 -17   9  -1 16044.4 470.593   4 
 -17   9   0 11483.7 386.771   4 
  17   9   0 12904.8 1557.16   1 
 -17   9   1 14785.5 424.718   4 
  17   9   1 13758.9 1619.81   1 
  17   9   2 16525.8 1792.67   1 
  17   9   3 15475.1 1776.68   1 
  17   9   4 17060.6 1909.00   1 
  17   9   5 8909.31 1400.01   1 
  17   9   8 4366.04 227.856   3 
  17   9   9 1999.42 162.338   3 
  17   9  10 6465.03 243.465   3 
  17   9  11 946.374 94.9598   3 
  17 -10 -11 1318.14 118.142   2 
  17 -10 -10 1930.40 160.091   2 
 -17  10  -9 6715.47 270.707   4 
 -17  10  -8 2048.03 195.130   4 
 -17  10  -7 5017.67 305.493   4 
 -17  10  -6 3323.79 272.081   4 
 -17  10  -5 5291.37 332.486   4 
 -17  10  -4 4765.60 310.043   4 
 -17  10  -3 4252.44 284.891   4 
 -17  10  -2 9240.12 385.358   4 
 -17  10  -1 3976.46 256.908   4 
  17  10  -1 5109.43 1048.04   1 
 -17  10   0 7011.87 321.026   4 
  17  10   0 7689.77 1302.99   1 
  17  10   1 7793.19 1313.71   1 
 -17  10   1 7434.80 321.425   4 
  17  10   2 11295.2 1543.45   1 
  17  10   3 1031.75 541.837   1 
  17 -11 -11 2419.98 126.750   2 
  17 -11 -10 631.332 103.881   2 
 -17  11  -9 4292.14 203.317   4 
 -17  11  -8 7452.25 313.276   4 
 -17  11  -7 1311.05 184.434   4 
 -17  11  -6 10015.1 430.615   4 
 -17  11  -5 1290.17 210.659   4 
 -17  11  -4 786.275 183.121   4 
 -17  11  -3 9074.20 407.895   4 
 -17  11  -2 2145.93 227.847   4 
 -17  11  -1 16841.5 514.226   4 
 -17  11   0 10339.2 396.445   4 
  17  11   0 9075.86 1368.79   1 
 -17  11   1 17049.4 491.618   4 
  17  11   1 15425.5 1792.24   1 
 -17  11   2 107.444 90.6470   4 
  17 -12 -10 1339.72 113.884   2 
 -17  12  -9 699.312 84.7931   4 
 -17  12  -8 3452.78 206.821   4 
 -17  12  -7 4755.01 274.644   4 
 -17  12  -6 648.945 161.739   4 
 -17  12  -5 364.788 155.419   4 
 -17  12  -4 438.048 178.454   4 
 -17  12  -3 5196.68 331.081   4 
 -17  12  -2 1601.69 214.284   4 
 -17  12  -1 4813.50 301.927   4 
 -17  12   0 19827.0 544.234   4 
 -17  12   1 5110.10 281.038   4 
 -17  12   2 1211.93 146.019   4 
  17 -13  -9 1339.49 118.131   2 
 -17  13  -8 1813.21 139.217   4 
 -17  13  -7 2948.05 204.253   4 
 -17  13  -6 1006.89 175.685   4 
 -17  13  -5 1353.99 199.502   4 
 -17  13  -4 3520.14 274.361   4 
 -17  13  -3 1181.04 195.328   4 
 -17  13  -2 4742.28 304.549   4 
 -17  13  -1 5232.49 303.966   4 
 -17  13   0 43.3388 117.627   4 
 -17  13   1 4056.51 248.013   4 
 -17  14  -8 716.875 78.4675   4 
 -17  14  -7 184.397 86.0402   4 
 -17  14  -6 1026.06 143.263   4 
 -17  14  -5 1206.56 175.834   4 
 -17  14  -4 4959.50 300.267   4 
 -17  14  -3 2780.76 242.734   4 
 -17  14  -2 3121.24 248.829   4 
 -17  14  -1 960.823 165.264   4 
 -17  14   0 872.539 153.428   4 
 -17  14   1 1225.59 147.912   4 
 -17  15  -7 837.475 84.6388   4 
 -17  15  -6 462.600 96.3267   4 
 -17  15  -5 1825.91 164.808   4 
 -17  15  -4 1513.09 175.628   4 
 -17  15  -3 904.496 153.785   4 
 -17  15  -2 711.802 149.859   4 
 -17  15  -1 443.760 124.842   4 
 -17  15   0 264.484 113.737   4 
 -17  15   1 613.479 113.369   4 
 -17  16  -6 157.661 52.0982   4 
 -17  16  -5 133.313 70.2164   4 
 -17  16  -4 86.7575 87.3253   4 
 -17  16  -3 1134.13 132.772   4 
 -17  16  -2 1841.14 164.306   4 
 -17  16  -1 354.705 98.3189   4 
 -17  16   0 2013.23 149.574   4 
 -17  16   1 686.821 88.1766   4 
 -17  17  -4 787.606 74.6039   4 
 -17  17  -3 2389.16 131.528   4 
 -17  17  -2 1020.23 96.8863   4 
 -17  17  -1 915.421 90.7053   4 
 -18   0  -7 38047.8 684.848   2 
 -18   0  -6 21460.4 486.487   2 
  18   0   0-108.369 258.430   1 
  18   0   1 24408.1 1584.90   1 
  18   0   2 5044.19 736.173   1 
  18   0   3 76963.7 2738.91   1 
  18   0   4 31087.9 1767.34   1 
  18   0   5 63179.1 2559.00   1 
  18   0   6 26017.6 547.934   3 
  18   0   7 33489.7 649.186   3 
  18   0   8 6658.27 317.011   3 
  18   0   9 5811.03 305.497   3 
  18   0  10 13500.4 450.560   3 
  18   0  11 13966.0 442.024   3 
  18   0  12 15684.6 431.683   3 
  18   0  13 2316.56 161.491   3 
  18   0  14 305.074 62.2290   3 
 -18  -1  -9 5562.94 300.931   2 
 -18  -1  -8 2837.74 215.215   2 
 -18  -1  -7 12501.9 397.872   2 
 -18  -1  -6 12318.4 368.362   2 
  18   1  -1 6297.80 875.946   1 
  18   1   0 5854.01 860.888   1 
  18  -1   1 10872.1 1059.27   1 
  18   1   1 9819.82 1036.68   1 
  18  -1   2 33623.8 1772.03   1 
  18   1   2 33550.0 1882.58   1 
  18  -1   3 27103.0 1574.58   1 
  18   1   3 26054.5 1670.97   1 
  18   1   4 4000.45 687.867   1 
  18  -1   4 3142.95 556.717   1 
  18   1   5 11479.6 1161.80   1 
  18  -1   6 11291.2 357.924   3 
  18   1   6 10755.3 360.157   3 
  18   1   6 11671.9 1182.27   1 
  18  -1   7 13657.2 409.919   3 
  18   1   7 14110.4 431.323   3 
  18  -1   8 4786.32 266.848   3 
  18   1   8 4597.47 271.524   3 
  18  -1   9 3868.84 248.694   3 
  18   1   9 4151.38 267.937   3 
  18  -1  10 1844.91 198.859   3 
  18   1  10 1598.70 204.785   3 
  18  -1  11 5796.98 291.198   3 
  18   1  11 5982.58 315.344   3 
  18  -1  12 2796.76 197.653   3 
  18   1  12 2929.62 217.455   3 
  18  -1  13 8731.86 272.910   3 
  18   1  13 9067.75 294.944   3 
  18   1  14 2225.69 125.739   3 
  18  -1  14 1949.64 103.471   3 
 -18  -2 -10 5247.90 298.036   2 
 -18  -2  -9 4541.19 277.770   2 
 -18  -2  -8 2216.93 197.745   2 
 -18  -2  -7 7688.30 315.923   2 
 -18  -2  -6 376.911 103.333   2 
  18   2  -2 3943.88 738.385   1 
  18   2  -1 10710.5 1170.49   1 
  18   2   0 8102.24 999.807   1 
  18   2   1 17593.5 1429.43   1 
  18  -2   2 3990.13 592.835   1 
  18   2   2 5089.37 801.301   1 
  18  -2   3 21358.8 1326.40   1 
  18   2   3 24265.4 1675.49   1 
  18   2   4 37190.5 2119.92   1 
  18   2   5 3221.63 720.098   1 
  18   2   6 350.197 302.576   1 
  18  -2   6 68.8585 80.6299   3 
  18   2   6 213.267 96.1529   3 
  18  -2   7 8573.54 331.073   3 
  18   2   7 8721.97 1114.82   1 
  18   2   7 8988.90 353.959   3 
  18  -2   8 1385.65 165.115   3 
  18   2   8 1042.90 168.973   3 
  18  -2   9 4728.55 265.542   3 
  18   2   9 4571.28 284.825   3 
  18  -2  10 4331.87 261.719   3 
  18   2  10 4059.05 276.273   3 
  18  -2  11 2048.65 188.483   3 
  18   2  11 1744.54 212.059   3 
  18  -2  12 5803.36 251.724   3 
  18   2  12 5457.22 279.221   3 
  18  -2  13 405.752 83.7557   3 
  18   2  13 375.668 104.668   3 
  18   2  14 329.374 71.3035   3 
 -18  -3 -11 2088.14 209.973   2 
 -18  -3 -10 7304.37 339.212   2 
 -18  -3  -9 457.453 144.920   2 
 -18  -3  -8 2661.07 217.704   2 
 -18  -3  -7 10134.7 359.205   2 
 -18  -3  -6 2452.18 180.125   2 
  18   3  -2 1552.68 541.868   1 
  18   3  -1 21839.6 1666.73   1 
  18   3   0 13182.6 1292.27   1 
  18   3   1 20637.1 1583.75   1 
  18   3   2 1746.52 531.598   1 
  18   3   3 37972.9 2178.88   1 
  18   3   4 29525.9 1980.99   1 
  18   3   5 13379.6 1386.98   1 
  18  -3   6 1751.41 152.606   3 
  18   3   6 1732.44 173.317   3 
  18   3   6 1833.38 510.367   1 
  18  -3   7 10965.8 359.298   3 
  18   3   7 10857.6 387.155   3 
  18  -3   8 2394.57 188.290   3 
  18   3   8 2209.99 211.059   3 
  18  -3   9 517.102 132.134   3 
  18   3   9 467.650 152.578   3 
  18  -3  10 7166.60 305.790   3 
  18   3  10 7418.40 353.692   3 
  18  -3  11 2158.61 173.481   3 
  18   3  11 2283.68 221.556   3 
  18  -3  12 92.1775 80.2959   3 
  18   3  12 229.988 129.981   3 
  18   3  13 5607.06 233.242   3 
  18   3  14 60.3804 57.7741   3 
 -18  -4 -11 2924.38 224.413   2 
 -18  -4 -10 992.728 171.331   2 
 -18  -4  -9 1936.75 196.574   2 
 -18  -4  -8 25293.4 584.802   2 
 -18  -4  -7 743.283 128.240   2 
 -18  -4  -6 1543.54 147.738   2 
  18   4  -3 12138.8 1310.79   1 
  18   4  -2 14846.0 1424.10   1 
  18   4  -1 6960.49 1017.31   1 
  18   4   0 46593.1 2462.72   1 
  18   4   1 5934.28 908.009   1 
  18   4   2 12446.9 1284.68   1 
  18   4   3 10928.0 1255.13   1 
  18   4   4 6187.17 991.532   1 
  18   4   5 7229.83 294.868   3 
  18   4   5 7089.34 1060.88   1 
  18   4   6 1695.39 560.737   1 
  18   4   6 1465.86 162.295   3 
  18  -4   7 847.352 117.134   3 
  18   4   7 826.708 363.652   1 
  18   4   7 764.221 142.400   3 
  18  -4   8 26506.3 554.866   3 
  18   4   8 26350.7 618.339   3 
  18  -4   9 1719.84 157.646   3 
  18   4   9 1691.36 199.434   3 
  18  -4  10 1191.81 140.913   3 
  18   4  10 1095.08 184.081   3 
  18   4  11 3031.43 239.795   3 
  18   4  12 4998.84 255.467   3 
  18   4  13 88.4844 85.4561   3 
  18   4  14 2995.54 130.826   3 
 -18  -5 -11 681.216 146.023   2 
 -18  -5 -10 1098.48 170.063   2 
 -18  -5  -9 2106.83 203.405   2 
 -18  -5  -8 3849.70 243.813   2 
 -18  -5  -7 2457.29 195.918   2 
 -18  -5  -6 12212.7 375.275   2 
  18   5  -3 15270.5 1503.95   1 
  18   5  -2 16965.7 1608.44   1 
  18   5  -1 63838.1 3012.66   1 
  18   5   0 14850.1 1469.49   1 
  18   5   1 61862.7 2922.28   1 
  18   5   2 15814.0 1527.59   1 
  18   5   3 12415.9 1379.87   1 
  18   5   4 2439.52 693.669   1 
  18   5   5 23170.7 522.871   3 
  18   5   5 22136.1 1936.92   1 
  18   5   6 12755.3 408.351   3 
  18   5   6 12022.9 1496.75   1 
  18   5   7 1730.49 187.194   3 
  18   5   7 1742.52 586.688   1 
  18   5   8 3983.08 263.768   3 
  18   5   8 3702.10 847.567   1 
  18   5   9 2446.66 229.403   3 
  18   5  10 586.762 161.083   3 
  18   5  11 536.716 138.262   3 
  18   5  12 1963.58 171.003   3 
  18   5  13 2051.96 138.966   3 
 -18  -6 -11 5042.81 248.989   2 
  18  -6 -10 171.814 101.098   2 
 -18  -6 -10 67.5118 114.337   2 
 -18  -6  -9 6728.91 313.115   2 
 -18   6  -8 3414.91 240.482   4 
 -18  -6  -8 3473.45 230.584   2 
 -18  -6  -7 4617.64 250.177   2 
  18   6  -3 8766.66 1200.74   1 
  18   6  -2-89.7951 379.357   1 
  18   6  -1 177.099 434.598   1 
  18   6   0 6187.48 1002.76   1 
  18   6   1 694.612 490.152   1 
  18   6   2 564.390 426.792   1 
  18   6   3 7295.98 1145.52   1 
  18   6   4 9265.87 323.919   3 
  18   6   4 9660.47 1324.83   1 
  18   6   5 26832.8 564.883   3 
  18   6   5 30018.0 2380.15   1 
  18   6   6 1833.30 177.611   3 
  18   6   6 1852.21 692.717   1 
  18   6   7 8059.80 340.402   3 
  18   6   7 7218.97 1221.51   1 
  18   6   8 2192.46 204.972   3 
  18   6   9 9208.52 371.475   3 
  18   6  10 776.660 157.212   3 
  18   6  11 4642.64 249.317   3 
  18   6  12 2636.77 174.743   3 
  18   6  13 1507.76 111.306   3 
 -18  -7 -11 2506.54 174.277   2 
  18  -7 -11 2141.78 157.332   2 
 -18  -7 -10 8072.37 309.982   2 
  18  -7 -10 8048.14 311.022   2 
 -18   7  -9 8019.33 319.035   4 
 -18  -7  -9 8442.30 330.051   2 
 -18   7  -8 8892.82 369.640   4 
 -18  -7  -8 9037.81 344.707   2 
 -18   7  -7 7824.95 358.842   4 
 -18  -7  -7 6936.12 298.982   2 
  18   7  -3 9308.58 1242.49   1 
  18   7  -2 14592.8 1604.94   1 
  18   7  -1 9702.53 1319.45   1 
  18   7   0 101.823 307.584   1 
  18   7   1 8013.98 1199.27   1 
  18   7   2 17541.5 1746.17   1 
  18   7   3 9055.22 1314.34   1 
  18   7   4 2962.51 193.188   3 
  18   7   4 2370.21 769.280   1 
  18   7   5 469.842 108.909   3 
  18   7   5 21.5253 435.854   1 
  18   7   6 7818.85 328.487   3 
  18   7   6 8898.45 1377.26   1 
  18   7   7 11153.5 388.624   3 
  18   7   8 8143.37 342.132   3 
  18   7   9 9124.00 352.601   3 
  18   7  10 7593.57 311.346   3 
  18   7  11 1123.17 136.991   3 
  18   7  12 1018.84 110.816   3 
  18   7  13 45.0380 42.2631   3 
 -18  -8 -11 2246.03 151.696   2 
  18  -8 -11 1958.47 148.824   2 
  18  -8 -10 408.470 117.626   2 
 -18  -8 -10 507.243 110.244   2 
 -18   8  -9 141.362 93.2917   4 
 -18  -8  -9 213.541 99.7917   2 
 -18   8  -8 959.489 156.945   4 
 -18  -8  -8 840.797 123.076   2 
 -18   8  -7 3974.85 275.032   4 
 -18   8  -6 102.215 122.870   4 
 -18   8  -5 28022.7 696.250   4 
  18   8  -3 13416.9 1513.24   1 
  18   8  -2 9911.88 1356.76   1 
  18   8  -1 17869.7 1776.61   1 
 -18   8   0 1717.48 165.268   4 
  18   8   0 3165.33 791.136   1 
 -18   8   1 18677.5 466.597   4 
  18   8   1 19427.8 1869.48   1 
  18   8   2 7989.95 1217.90   1 
  18   8   3 14760.6 1714.05   1 
  18   8   4 1406.30 619.209   1 
  18   8   5 32488.8 2643.58   1 
  18   8   6 615.543 128.897   3 
  18   8   7 2138.57 183.526   3 
  18   8   8 699.142 132.399   3 
  18   8   9 886.411 142.874   3 
  18   8  10 96.3128 94.3821   3 
  18   8  11 2853.98 168.841   3 
  18   8  12 774.646 82.1700   3 
  18  -9 -11 4244.42 191.375   2 
 -18  -9 -10 2208.40 148.031   2 
  18  -9 -10 2376.08 177.800   2 
 -18   9  -9 2616.06 185.601   4 
 -18  -9  -9 2760.44 178.140   2 
 -18   9  -8 4055.55 257.292   4 
 -18   9  -7 116.211 135.952   4 
 -18   9  -6 4313.00 298.537   4 
 -18   9  -5 4167.98 299.155   4 
 -18   9  -4 15188.3 516.402   4 
 -18   9  -3 15775.9 513.585   4 
 -18   9  -2 3868.69 261.515   4 
  18   9  -2 4329.50 890.768   1 
 -18   9  -1 3054.59 225.531   4 
  18   9  -1 3017.90 776.637   1 
 -18   9   0 9357.27 356.234   4 
  18   9   0 7713.47 1241.78   1 
  18   9   1 1143.09 533.296   1 
 -18   9   1 2601.75 193.517   4 
  18   9   2 6270.50 1218.82   1 
  18   9   3 15593.5 1784.73   1 
  18   9   4 17712.2 1989.52   1 
  18   9   8 3557.71 211.031   3 
  18   9   9 2040.50 161.056   3 
  18   9  10 2288.89 153.031   3 
  18   9  11 4434.13 167.880   3 
  18 -10 -11 503.997 82.1931   2 
  18 -10 -10 957.928 122.820   2 
 -18  10  -9 560.231 105.803   4 
 -18  10  -8 803.212 145.227   4 
 -18  10  -7 3237.88 248.593   4 
 -18  10  -6 2935.35 255.128   4 
 -18  10  -5 2479.18 262.257   4 
 -18  10  -4 2336.35 239.575   4 
 -18  10  -3 512.815 149.337   4 
 -18  10  -2 3564.12 260.429   4 
 -18  10  -1 1089.54 162.351   4 
  18  10  -1 2351.59 821.320   1 
 -18  10   0 103.122 110.960   4 
  18  10   0 140.653 437.092   1 
 -18  10   1 1754.65 173.756   4 
  18  10   1 1844.96 663.288   1 
  18  10   2 5344.35 1087.15   1 
  18  10   3 993.159 591.106   1 
  18 -11 -10 432.415 90.4008   2 
 -18  11  -9 308.572 81.9713   4 
 -18  11  -8 2535.63 196.526   4 
 -18  11  -7 2996.74 239.982   4 
 -18  11  -6 2949.55 254.650   4 
 -18  11  -5 11113.4 467.429   4 
 -18  11  -4 2831.82 269.740   4 
 -18  11  -3 3362.76 278.771   4 
 -18  11  -2 10671.3 433.079   4 
 -18  11  -1 2151.33 214.225   4 
 -18  11   0 609.811 142.246   4 
 -18  11   1 2823.94 221.379   4 
  18 -12 -10 251.297 66.0993   2 
 -18  12  -9 199.380 60.5917   4 
 -18  12  -8 87.2567 87.3031   4 
 -18  12  -7 495.333 131.432   4 
 -18  12  -6 3344.90 252.284   4 
 -18  12  -5 987.227 201.297   4 
 -18  12  -4 13344.4 498.487   4 
 -18  12  -3 1508.54 217.547   4 
 -18  12  -2 481.162 168.591   4 
 -18  12  -1 2096.21 218.624   4 
 -18  12   0 1817.61 192.497   4 
 -18  12   1 1590.55 175.306   4 
  18 -13  -9 1190.28 105.492   2 
 -18  13  -8 1500.74 121.747   4 
 -18  13  -7 235.065 102.317   4 
 -18  13  -6 2582.82 212.643   4 
 -18  13  -5 1969.65 220.481   4 
 -18  13  -4 9577.90 419.103   4 
 -18  13  -3 1266.93 198.195   4 
 -18  13  -2 4576.91 299.209   4 
 -18  13  -1 723.141 155.849   4 
 -18  13   0 380.756 133.494   4 
 -18  13   1 348.702 123.022   4 
 -18  14  -8 356.440 55.8090   4 
 -18  14  -7 2134.23 144.849   4 
 -18  14  -6 6671.43 278.301   4 
 -18  14  -5 1678.66 189.404   4 
 -18  14  -4 267.877 140.274   4 
 -18  14  -3 3343.38 259.043   4 
 -18  14  -2 3406.10 253.923   4 
 -18  14  -1 1942.76 194.587   4 
 -18  14   0 188.085 119.659   4 
 -18  14   1 2205.39 178.830   4 
 -18  15  -7 302.793 55.8712   4 
 -18  15  -6 498.816 88.4323   4 
 -18  15  -5 5951.66 251.503   4 
 -18  15  -4 644.472 131.622   4 
 -18  15  -3 3988.96 246.327   4 
 -18  15  -2 3748.53 233.176   4 
 -18  15  -1 155.203 108.577   4 
 -18  15   0 8326.10 310.368   4 
 -18  15   1 244.337 88.9902   4 
 -18  16  -5 1975.56 125.795   4 
 -18  16  -4 504.618 92.1212   4 
 -18  16  -3 76.5996 80.5653   4 
 -18  16  -2 158.643 89.4539   4 
 -18  16  -1 514.922 95.7234   4 
 -18  16   0 26.8748 74.4214   4 
 -18  17  -3 543.810 67.9406   4 
 -18  17  -2 113.226 51.5102   4 
  19   0   0 200.960 285.676   1 
  19   0   1 66.5624 245.381   1 
  19   0   2-16.9159 332.385   1 
  19   0   3 58.9620 205.285   1 
  19   0   4 278.914 240.091   1 
  19   0   5 509.437 269.146   1 
  19   0   6-39.8575 99.6568   3 
  19   0   7 71.8563 99.5917   3 
  19   0   8-7.38084 119.983   3 
  19   0   9 123.543 127.956   3 
  19   0  10 84.2589 132.515   3 
  19   0  11 79.7317 130.655   3 
  19   0  12 168.589 119.009   3 
  19   0  13-104.668 85.5856   3 
  19   0  14 68.9511 47.6621   3 
 -19  -1  -8 6684.26 310.408   2 
 -19  -1  -7 5715.87 277.790   2 
 -19  -1  -6 18668.9 458.590   2 
  19   1  -1 267.732 313.892   1 
  19   1   0 226.101 302.906   1 
  19  -1   1 1660.23 488.823   1 
  19   1   1 808.534 429.927   1 
  19  -1   2 7631.50 884.008   1 
  19   1   2 9790.18 1047.74   1 
  19  -1   3 8164.60 906.900   1 
  19   1   3 7846.34 954.517   1 
  19  -1   4 30535.7 1723.99   1 
  19   1   4 31157.5 1903.71   1 
  19   1   5 4339.74 710.115   1 
  19  -1   6 16714.2 446.446   3 
  19   1   6 17610.0 464.591   3 
  19   1   6 16136.0 1418.55   1 
  19  -1   7 5530.01 276.927   3 
  19   1   7 5790.41 288.830   3 
  19  -1   8 5219.17 275.570   3 
  19   1   8 5022.60 286.288   3 
  19  -1   9 3854.20 250.087   3 
  19   1   9 3651.14 257.514   3 
  19  -1  10 13777.6 441.686   3 
  19   1  10 14631.3 472.017   3 
  19  -1  11 1247.02 167.122   3 
  19   1  11 1645.39 196.534   3 
  19   1  12 2174.38 191.616   3 
  19  -1  12 1874.18 166.119   3 
  19  -1  13 166.790 80.8471   3 
  19   1  13 103.771 84.5119   3 
  19   1  14 972.123 85.9052   3 
 -19  -2  -9 4346.93 270.216   2 
 -19  -2  -8 8913.41 355.366   2 
 -19  -2  -7 2232.21 183.388   2 
 -19  -2  -6 5443.43 255.678   2 
  19   2  -2 1075.06 507.491   1 
  19   2  -1 50412.9 2538.57   1 
  19   2   0 5719.33 887.705   1 
  19   2   1 57380.7 2613.44   1 
  19   2   2 4148.13 760.664   1 
  19  -2   3 39583.3 1872.93   1 
  19   2   3 38709.5 2182.09   1 
  19   2   4 15867.6 1439.56   1 
  19   2   5 682.399 450.278   1 
  19  -2   6 5508.11 256.116   3 
  19   2   6 5534.77 902.535   1 
  19   2   6 5286.46 266.547   3 
  19  -2   7 1829.49 174.133   3 
  19   2   7 1729.39 179.613   3 
  19  -2   8 10852.9 384.666   3 
  19   2   8 10760.5 401.026   3 
  19  -2   9 6615.63 307.790   3 
  19   2   9 6064.75 324.661   3 
  19  -2  10 8097.73 335.101   3 
  19   2  10 7499.16 349.281   3 
  19  -2  11 9844.55 347.575   3 
  19   2  11 10280.2 384.854   3 
  19  -2  12 2424.01 171.247   3 
  19   2  12 2248.03 192.278   3 
  19  -2  13 782.981 89.6332   3 
  19   2  13 991.010 124.048   3 
  19   2  14 1651.10 104.584   3 
 -19  -3 -10 3775.96 255.940   2 
 -19  -3  -9 4214.55 261.111   2 
 -19  -3  -8 8479.89 349.206   2 
 -19  -3  -7 7039.45 309.626   2 
 -19  -3  -6 15449.0 420.468   2 
  19   3  -2 37347.0 2285.70   1 
  19   3  -1 67282.8 2991.71   1 
  19   3   0 170510. 4668.63   1 
  19   3   1 58177.1 2735.50   1 
  19   3   2 34696.2 2103.46   1 
  19   3   3 5692.78 900.207   1 
  19   3   4 19204.3 1647.75   1 
  19   3   5 4134.08 232.745   3 
  19   3   5 3053.22 695.176   1 
  19  -3   6 19338.9 464.928   3 
  19   3   6 20265.3 511.342   3 
  19   3   6 19192.8 1709.52   1 
  19  -3   7 6304.70 281.989   3 
  19   3   7 6885.15 319.016   3 
  19   3   7 6072.45 1024.86   1 
  19  -3   8 6757.39 295.720   3 
  19   3   8 6898.97 330.423   3 
  19  -3   9 7294.59 312.621   3 
  19   3   9 7046.25 345.048   3 
  19  -3  10 3724.61 226.388   3 
  19   3  10 4029.23 272.851   3 
  19  -3  11 3504.01 210.062   3 
  19   3  11 3554.62 258.015   3 
  19  -3  12 4020.79 190.284   3 
  19   3  12 4297.72 242.125   3 
  19   3  13 1631.63 138.423   3 
  19   3  14 2306.16 115.334   3 
 -19  -4 -10 464.167 134.831   2 
 -19  -4  -9 5739.48 296.702   2 
 -19  -4  -8 1969.04 186.324   2 
 -19  -4  -7 4013.23 236.889   2 
 -19  -4  -6 7113.27 292.471   2 
  19   4  -2 35620.2 2309.37   1 
  19   4  -1 8508.17 1134.99   1 
  19   4   0 16665.1 1526.91   1 
  19   4   1 10164.1 1206.93   1 
  19   4   2 41416.5 2401.37   1 
  19   4   3 7281.81 1088.82   1 
  19   4   4 13888.2 1458.62   1 
  19   4   5 2120.93 174.887   3 
  19   4   5 2133.15 633.094   1 
  19   4   6 5094.05 266.499   3 
  19   4   6 4926.36 945.367   1 
  19  -4   7 2520.22 180.190   3 
  19   4   7 2106.71 197.749   3 
  19   4   7 2767.63 772.067   1 
  19  -4   8 2197.39 181.780   3 
  19   4   8 2416.84 219.194   3 
  19  -4   9 6942.75 290.089   3 
  19   4   9 7288.57 346.864   3 
  19  -4  10 796.097 124.274   3 
  19   4  10 902.481 180.447   3 
  19   4  11 1937.95 206.511   3 
  19   4  12 344.944 119.516   3 
  19   4  13 553.660 100.444   3 
 -19  -5 -10 7902.18 327.800   2 
 -19  -5  -9 1490.21 177.885   2 
 -19  -5  -8 13123.8 422.501   2 
 -19  -5  -7 4771.81 255.056   2 
 -19  -5  -6 1269.76 138.168   2 
  19   5  -3 8068.75 1148.21   1 
  19   5  -2 6964.56 1076.40   1 
  19   5  -1 41071.3 2501.49   1 
  19   5   0 3480.56 760.759   1 
  19   5   1 45925.0 2614.59   1 
  19   5   2 9498.81 1229.68   1 
  19   5   3 6186.49 999.845   1 
  19   5   4 1666.39 156.007   3 
  19   5   4 1487.19 620.109   1 
  19   5   5 11974.3 384.791   3 
  19   5   5 12720.4 1522.49   1 
  19   5   6 154.966 339.273   1 
  19   5   6 1216.27 159.606   3 
  19   5   7 6542.66 316.503   3 
  19   5   7 5229.28 1068.26   1 
  19   5   8 11234.9 416.039   3 
  19   5   9 1661.44 198.829   3 
  19   5  10 7411.64 336.534   3 
  19   5  11 205.498 129.894   3 
  19   5  12 100.890 100.697   3 
  19   5  13 2358.09 141.266   3 
  19  -6 -10 105.101 92.3338   2 
 -19  -6 -10 25.6654 103.685   2 
 -19   6  -9 579.018 121.391   4 
 -19  -6  -9 841.729 146.635   2 
 -19   6  -8 4232.65 261.954   4 
 -19  -6  -8 3778.61 237.620   2 
 -19  -6  -7 2188.14 178.555   2 
  19   6  -3 1110.75 482.454   1 
  19   6  -2-423.874 465.409   1 
  19   6  -1 20808.6 1850.32   1 
  19   6   0 72646.6 3404.79   1 
  19   6   1 19873.4 1809.63   1 
  19   6   2 290.356 409.746   1 
  19   6   3 2599.71 696.268   1 
  19   6   4 2480.67 183.043   3 
  19   6   4 2497.65 754.164   1 
  19   6   5 4988.94 258.259   3 
  19   6   5 3097.42 852.456   1 
  19   6   6 18715.7 493.595   3 
  19   6   6 17630.4 1896.34   1 
  19   6   7 2665.43 213.819   3 
  19   6   7 2216.54 739.009   1 
  19   6   8 2668.62 220.437   3 
  19   6   9 1127.54 171.317   3 
  19   6  10 142.072 124.019   3 
  19   6  11 4429.41 239.158   3 
  19   6  12 283.235 96.7975   3 
  19   6  13 501.042 76.8802   3 
 -19  -7 -10 6954.88 281.351   2 
  19  -7 -10 6238.83 268.031   2 
 -19   7  -9 709.666 125.697   4 
 -19  -7  -9 846.616 138.021   2 
 -19   7  -8 5385.05 289.521   4 
 -19  -7  -8 5122.56 261.776   2 
 -19   7  -7 4926.88 296.411   4 
  19   7  -3 5111.13 974.921   1 
  19   7  -2-148.653 407.956   1 
  19   7  -1 833.870 595.531   1 
  19   7   0 10464.5 1367.19   1 
  19   7   1 801.537 472.152   1 
  19   7   2 819.208 597.386   1 
  19   7   3 6537.69 1145.89   1 
  19   7   4 2122.85 169.832   3 
  19   7   4 2062.07 719.276   1 
  19   7   5 909.845 137.002   3 
  19   7   5 455.358 458.294   1 
  19   7   6 19472.9 499.300   3 
  19   7   6 17830.0 1929.37   1 
  19   7   7 4894.73 267.623   3 
  19   7   8 4658.78 265.245   3 
  19   7   9 747.826 146.570   3 
  19   7  10 6698.63 290.648   3 
  19   7  11 1047.60 132.055   3 
  19   7  12 894.022 99.0306   3 
  19  -8 -11 3211.97 170.376   2 
 -19  -8 -10 3541.89 193.039   2 
  19  -8 -10 3785.43 212.877   2 
 -19   8  -9 7514.30 307.880   4 
 -19  -8  -9 8007.11 296.034   2 
 -19   8  -8 675.833 137.516   4 
 -19   8  -7 8119.17 366.930   4 
 -19   8  -6 10097.0 419.677   4 
 -19   8  -5 8379.08 398.382   4 
  19   8  -3 13681.5 1566.51   1 
  19   8  -2 9302.76 1348.65   1 
  19   8  -1 15192.9 1701.06   1 
  19   8   0 10454.0 1427.02   1 
 -19   8   0 9742.27 361.798   4 
 -19   8   1 14510.9 418.924   4 
  19   8   1 15068.0 1704.36   1 
  19   8   2 9524.74 1383.08   1 
  19   8   3 10135.4 1441.48   1 
  19   8   4 16272.5 1848.06   1 
  19   8   5 8478.41 322.865   3 
  19   8   5 6754.88 1239.96   1 
  19   8   6 8498.14 328.688   3 
  19   8   7 8070.08 324.586   3 
  19   8   8 460.723 122.928   3 
  19   8   9 8943.86 323.379   3 
  19   8  10 4182.95 217.370   3 
  19   8  11 3200.03 171.003   3 
  19   8  12 530.192 67.8713   3 
  19  -9 -11 391.435 76.6851   2 
  19  -9 -10 243.671 95.5270   2 
 -19   9  -9 4887.82 239.203   4 
 -19   9  -8 6532.87 312.646   4 
 -19   9  -7 1337.58 188.757   4 
 -19   9  -6 3441.05 268.820   4 
 -19   9  -5 2257.90 241.459   4 
 -19   9  -4 2617.28 247.426   4 
 -19   9  -3 8943.62 399.781   4 
  19   9  -2 20083.2 1984.48   1 
 -19   9  -2 19291.9 556.069   4 
 -19   9  -1 226.961 116.124   4 
  19   9  -1 517.628 440.446   1 
  19   9   0 24930.6 2229.75   1 
 -19   9   0 22293.9 556.969   4 
 -19   9   1 796.945 127.628   4 
  19   9   1-96.1057 347.004   1 
  19   9   2 15087.9 1762.08   1 
  19   9   3 5723.97 1152.24   1 
  19   9   4 1502.95 671.465   1 
  19   9   8 5472.42 251.182   3 
  19   9   9 3818.43 198.996   3 
  19   9  10 517.095 89.9587   3 
  19   9  11 71.8272 41.9483   3 
  19 -10 -11 1781.61 108.475   2 
  19 -10 -10 531.133 101.487   2 
 -19  10  -9 149.946 79.0092   4 
 -19  10  -8 3033.14 212.734   4 
 -19  10  -7 783.806 160.605   4 
 -19  10  -6 6512.38 349.961   4 
 -19  10  -5-66.7709 146.642   4 
 -19  10  -4 1669.33 225.292   4 
 -19  10  -3 3682.25 280.482   4 
 -19  10  -2 1384.73 188.145   4 
 -19  10  -1 9669.46 399.131   4 
  19  10  -1 10182.5 1453.64   1 
 -19  10   0 7199.83 336.016   4 
  19  10   0 8071.01 1298.81   1 
 -19  10   1 8397.16 347.012   4 
  19  10   1 7912.18 1308.81   1 
  19  10   2 3600.47 949.767   1 
  19 -11 -10 7249.91 234.293   2 
 -19  11  -9 2956.93 162.964   4 
 -19  11  -8 3916.17 223.472   4 
 -19  11  -7 5418.24 295.802   4 
 -19  11  -6 1798.12 204.191   4 
 -19  11  -5 1209.93 207.294   4 
 -19  11  -4 6192.42 361.260   4 
 -19  11  -3 2656.59 262.013   4 
 -19  11  -2 4779.16 308.606   4 
 -19  11  -1 3822.21 270.006   4 
 -19  11   0 12451.7 441.769   4 
 -19  11   1 4007.24 249.933   4 
  19 -12 -10 319.992 62.0005   2 
 -19  12  -9 2263.64 119.341   4 
 -19  12  -8 3309.96 190.211   4 
 -19  12  -7 6641.00 301.835   4 
 -19  12  -6 1360.27 188.124   4 
 -19  12  -5 4770.08 304.445   4 
 -19  12  -4 675.256 189.193   4 
 -19  12  -3 3178.95 272.705   4 
 -19  12  -2 2738.79 249.510   4 
 -19  12  -1 1389.39 199.325   4 
 -19  12   0 187.367 125.331   4 
 -19  12   1 635.944 130.925   4 
  19 -13  -9 1427.24 105.785   2 
 -19  13  -8 1098.01 101.578   4 
 -19  13  -7 165.229 91.5808   4 
 -19  13  -6 2275.23 199.000   4 
 -19  13  -5 1841.65 201.620   4 
 -19  13  -4 510.863 156.851   4 
 -19  13  -3 3279.28 268.321   4 
 -19  13  -2 11751.4 444.070   4 
 -19  13  -1 193.399 129.849   4 
 -19  13   0 6411.44 313.311   4 
 -19  13   1 484.941 123.155   4 
  19 -14  -8 1572.30 110.634   2 
 -19  14  -7 4194.64 185.060   4 
 -19  14  -6 54.2312 89.1553   4 
 -19  14  -5 1554.82 173.805   4 
 -19  14  -4 1013.62 165.461   4 
 -19  14  -3 2118.57 218.540   4 
 -19  14  -2 2123.33 206.075   4 
 -19  14  -1 1427.12 177.162   4 
 -19  14   0 2179.65 192.115   4 
 -19  14   1 1042.99 134.931   4 
 -19  15  -6 751.053 93.2790   4 
 -19  15  -5 1404.19 135.849   4 
 -19  15  -4 2100.60 171.200   4 
 -19  15  -3 880.845 139.770   4 
 -19  15  -2 238.995 116.868   4 
 -19  15  -1 226.436 107.821   4 
 -19  15   0 74.4263 88.1774   4 
 -19  15   1 362.442 85.2197   4 
 -19  16  -5 633.302 79.2861   4 
 -19  16  -4-109.060 71.1358   4 
 -19  16  -3 232.058 83.6134   4 
 -19  16  -2 812.209 108.126   4 
 -19  16  -1 526.541 96.6005   4 
 -19  16   0 978.458 100.178   4 
  20   0  -5 7371.67 297.871   3 
  20   0   0 726.888 398.438   1 
  20   0   1 18538.9 1458.67   1 
  20   0   2 102610. 3403.38   1 
  20   0   3 41752.8 2140.06   1 
  20   0   4 1108.08 419.689   1 
  20   0   5 7295.07 293.609   3 
  20   0   5 6433.48 872.609   1 
  20   0   6 18153.4 475.042   3 
  20   0   7 10580.1 380.208   3 
  20   0   8 1410.00 167.011   3 
  20   0   9 1878.02 202.471   3 
  20   0  10 5316.24 293.036   3 
  20   0  11 8965.96 349.328   3 
  20   0  12 5365.69 253.328   3 
  20   0  13 2476.69 150.445   3 
  20  -1  -5 21672.1 499.293   3 
  20   1  -5 21584.5 500.844   3 
  20   1  -1 1187.80 518.995   1 
  20   1   0 35592.0 2104.99   1 
  20  -1   1 1298.72 419.186   1 
  20   1   1 1870.57 564.477   1 
  20  -1   2 30853.3 1800.83   1 
  20   1   2 28484.9 1839.82   1 
  20  -1   3 68455.3 2661.43   1 
  20   1   3 70833.2 2901.14   1 
  20  -1   4 10839.3 1041.88   1 
  20   1   4 9139.00 1088.00   1 
  20  -1   5 17191.7 438.332   3 
  20   1   5 17530.0 450.548   3 
  20   1   5 16895.5 1460.72   1 
  20  -1   6 4337.62 242.955   3 
  20   1   6 4384.17 249.983   3 
  20  -1   7 5316.95 277.703   3 
  20   1   7 5354.82 285.860   3 
  20  -1   8 1395.87 178.307   3 
  20   1   8 1155.58 173.049   3 
  20  -1   9 7584.46 339.294   3 
  20   1   9 8202.37 360.979   3 
  20  -1  10 173.365 121.562   3 
  20   1  10 383.169 152.256   3 
  20  -1  11 4761.70 255.989   3 
  20   1  11 4592.90 269.993   3 
  20  -1  12 6655.81 267.054   3 
  20   1  12 6512.11 280.198   3 
  20  -1  13 482.123 86.6742   3 
  20   1  13 550.296 100.408   3 
 -20  -2  -8 2106.97 194.480   2 
 -20  -2  -7 478.493 120.813   2 
 -20  -2  -6 7461.96 295.386   2 
  20   2  -5 4575.35 242.094   3 
  20   2  -1 2621.54 691.770   1 
  20   2   0 21778.1 1669.41   1 
  20   2   1 1495.29 533.719   1 
  20   2   2 33030.3 2060.95   1 
  20  -2   3 9823.55 961.453   1 
  20   2   3 11302.6 1217.48   1 
  20   2   4 24951.7 1831.70   1 
  20   2   5 4943.37 876.165   1 
  20  -2   5 4252.70 221.153   3 
  20   2   5 4056.57 229.354   3 
  20   2   6 7513.58 1058.17   1 
  20  -2   6 6980.14 291.595   3 
  20   2   6 6526.20 301.911   3 
  20  -2   7 606.457 124.948   3 
  20   2   7 551.974 136.019   3 
  20  -2   8 2036.16 189.958   3 
  20   2   8 1965.41 201.061   3 
  20  -2   9 5651.75 294.246   3 
  20   2   9 5745.81 316.914   3 
  20  -2  10 2256.52 198.116   3 
  20   2  10 1895.75 212.433   3 
  20  -2  11 91.1591 106.110   3 
  20   2  11 133.463 132.646   3 
  20  -2  12 3803.96 198.433   3 
  20   2  12 3644.00 223.346   3 
  20  -2  13 732.864 82.0508   3 
  20   2  13 869.757 111.712   3 
  20   2  14 2028.26 103.109   3 
 -20  -3  -9 682.310 154.788   2 
 -20  -3  -8 7253.39 323.241   2 
 -20  -3  -7 2564.92 198.481   2 
 -20  -3  -6 3283.54 203.983   2 
  20   3  -5 607.988 107.951   3 
  20   3  -2 615.002 405.163   1 
  20   3  -1 22846.2 1809.04   1 
  20   3   0 2918.28 695.409   1 
  20   3   1 23282.4 1778.47   1 
  20   3   2 855.027 356.312   1 
  20   3   3 202.602 284.098   1 
  20   3   4-207.516 383.239   1 
  20  -3   5 1093.89 126.533   3 
  20   3   5 939.137 132.679   3 
  20  -3   6 3239.04 205.630   3 
  20   3   6 3440.09 228.883   3 
  20   3   6 3788.38 789.421   1 
  20  -3   7 3119.24 210.338   3 
  20   3   7 3626.40 244.745   3 
  20  -3   8 7939.07 321.345   3 
  20   3   8 7644.63 349.136   3 
  20  -3   9 957.161 146.327   3 
  20   3   9 877.395 178.144   3 
  20  -3  10 835.937 132.591   3 
  20   3  10 1006.96 183.598   3 
  20  -3  11 1705.50 155.776   3 
  20   3  11 1738.58 200.261   3 
  20   3  12 1686.35 170.894   3 
  20  -3  12 1430.07 119.067   3 
  20   3  13 328.642 88.2121   3 
 -20  -4 -10 2480.65 208.592   2 
 -20  -4  -9 4103.54 249.134   2 
 -20  -4  -8 204.746 121.621   2 
 -20  -4  -7 7463.75 315.307   2 
 -20  -4  -6 8182.10 310.970   2 
  20   4  -2 21066.2 1847.80   1 
  20   4  -1 7406.10 1079.68   1 
  20   4   0 15372.9 1521.41   1 
  20   4   1 6684.62 995.199   1 
  20   4   2 19202.5 1688.41   1 
  20   4   3 12341.8 1383.74   1 
  20   4   4 9028.27 329.720   3 
  20   4   4 9994.33 1281.59   1 
  20   4   5 13773.3 415.179   3 
  20   4   5 15172.2 1614.17   1 
  20  -4   6 7324.41 290.291   3 
  20   4   6 8618.86 341.660   3 
  20   4   6 7580.10 1175.19   1 
  20  -4   7 7125.03 293.343   3 
  20   4   7 7549.35 335.289   3 
  20   4   7 8065.82 1244.38   1 
  20  -4   8 182.391 93.9435   3 
  20   4   8 332.115 140.708   3 
  20  -4   9 4000.10 227.032   3 
  20   4   9 4075.96 275.058   3 
  20   4  10 2038.79 208.793   3 
  20   4  11 1038.65 168.423   3 
  20   4  12 1416.70 153.537   3 
  20   4  13 3419.16 167.299   3 
 -20  -5 -10 989.873 152.865   2 
 -20  -5  -9 4943.42 266.209   2 
 -20   5  -9 4935.03 258.926   4 
 -20  -5  -8 5140.62 267.396   2 
 -20  -5  -7 5906.05 277.705   2 
  20   5  -4 11882.8 360.657   3 
  20   5  -3 38491.2 2525.05   1 
  20   5  -2 1950.31 656.159   1 
  20   5  -1 3192.88 799.122   1 
  20   5   0 3898.19 849.913   1 
  20   5   1 2025.31 677.723   1 
  20   5   2 3115.51 739.811   1 
  20   5   3 45036.1 2733.17   1 
  20   5   4 13052.1 393.553   3 
  20   5   4 12541.9 1484.38   1 
  20   5   5 10244.1 363.872   3 
  20   5   5 9694.68 1344.44   1 
  20   5   6 4325.15 256.093   3 
  20   5   6 2742.53 773.630   1 
  20   5   7 7022.34 325.578   3 
  20   5   7 4937.49 974.915   1 
  20   5   8 5427.96 296.218   3 
  20   5   9 4556.83 277.278   3 
  20   5  10 1357.61 183.768   3 
  20   5  11 2802.11 207.970   3 
  20   5  12 1990.60 157.934   3 
  20   5  13 737.587 89.8730   3 
 -20  -6 -10 2294.78 186.728   2 
 -20   6  -9 38.0953 86.5369   4 
 -20  -6  -9 100.733 103.017   2 
 -20   6  -8 6990.48 327.583   4 
 -20  -6  -8 6188.33 287.260   2 
 -20  -6  -7 6806.87 294.475   2 
  20   6  -3 17140.0 1744.95   1 
  20   6  -2 15181.4 1638.98   1 
  20   6  -1 2308.86 736.917   1 
  20   6   0 32185.5 2340.17   1 
  20   6   1 2267.45 749.962   1 
  20   6   2 11788.2 1437.27   1 
  20   6   3 18189.0 1819.27   1 
  20   6   3 16861.9 439.192   3 
  20   6   4 4544.53 242.439   3 
  20   6   4 3231.85 790.118   1 
  20   6   5 12822.8 403.241   3 
  20   6   5 13010.4 1593.58   1 
  20   6   6 14045.0 432.411   3 
  20   6   6 13842.1 1683.08   1 
  20   6   7 7126.73 318.401   3 
  20   6   8 3355.02 237.540   3 
  20   6   9 232.409 130.367   3 
  20   6  10 2670.16 205.583   3 
  20   6  11 4153.29 224.891   3 
  20   6  12 2921.17 168.726   3 
  20   6  13 82.4000 47.9644   3 
  20  -7 -10 439.931 103.456   2 
 -20  -7 -10 300.816 99.5802   2 
 -20   7  -9 5470.42 266.063   4 
 -20  -7  -9 5518.80 259.560   2 
 -20   7  -8 18657.1 512.409   4 
 -20  -7  -8 18942.2 465.503   2 
 -20   7  -7 2687.20 228.532   4 
  20   7  -3 12295.6 1507.41   1 
  20   7  -2 945.199 544.005   1 
  20   7  -1 10989.0 1433.58   1 
  20   7   0 25565.1 2146.65   1 
  20   7   1 13785.2 1603.00   1 
  20   7   2 1171.07 525.242   1 
  20   7   3 13394.5 1602.34   1 
  20   7   3 13865.3 401.345   3 
  20   7   4 13302.0 1663.41   1 
  20   7   4 13627.2 408.661   3 
  20   7   5 3950.78 233.754   3 
  20   7   5 3597.11 896.811   1 
  20   7   6 7772.51 326.742   3 
  20   7   6 7213.55 1257.55   1 
  20   7   7 7038.83 313.808   3 
  20   7   8 17649.5 483.228   3 
  20   7   9 5680.24 284.524   3 
  20   7  10 130.886 106.770   3 
  20   7  11 6721.35 256.033   3 
  20   7  12 672.134 86.7698   3 
  20  -8 -10 7123.60 271.341   2 
 -20   8  -9 1773.37 162.767   4 
 -20  -8  -9 1626.00 144.660   2 
 -20   8  -8 13854.9 440.619   4 
 -20   8  -7 222.695 134.018   4 
 -20   8  -6 5448.85 321.484   4 
 -20   8  -5 1975.12 215.565   4 
  20   8  -3 6719.39 1142.28   1 
  20   8  -2 5869.24 1113.69   1 
  20   8  -1 3039.36 818.039   1 
 -20   8   0 4702.46 263.948   4 
  20   8   0 5784.12 1099.99   1 
 -20   8   1 4229.91 234.760   4 
  20   8   1 3902.12 945.150   1 
  20   8   2 8442.46 1327.29   1 
  20   8   3 9471.90 1421.20   1 
  20   8   4 9051.89 1385.25   1 
  20   8   5 1279.40 149.062   3 
  20   8   5 1737.93 656.646   1 
  20   8   6 6376.56 289.279   3 
  20   8   7 164.786 101.224   3 
  20   8   8 12233.3 384.423   3 
  20   8   9 2453.56 186.451   3 
  20   8  10 6454.71 252.857   3 
  20   8  11 918.996 102.344   3 
  20  -9 -11 1910.82 112.962   2 
  20  -9 -10 1066.99 122.776   2 
 -20   9  -9 3885.68 212.266   4 
 -20   9  -8 2060.20 192.145   4 
 -20   9  -7 169.814 130.571   4 
 -20   9  -6 2514.47 238.736   4 
 -20   9  -5 1226.73 188.961   4 
 -20   9  -4 4555.67 304.486   4 
 -20   9  -3 4574.80 302.251   4 
 -20   9  -2 10631.7 424.314   4 
  20   9  -2 9771.71 1410.40   1 
  20   9  -1 31181.5 2489.50   1 
 -20   9  -1 33099.8 706.602   4 
 -20   9   0 1983.04 189.864   4 
  20   9   0 2968.33 856.917   1 
 -20   9   1 35196.0 678.570   4 
  20   9   1 38373.5 2789.97   1 
  20   9   2 11653.3 1555.21   1 
  20   9   3 4616.81 1095.58   1 
  20   9   8 2339.99 172.197   3 
  20   9   9 4262.80 205.480   3 
  20   9  10 948.924 102.087   3 
  20 -10 -10 69.9019 74.1396   2 
 -20  10  -9 369.475 89.8385   4 
 -20  10  -8 4810.59 256.893   4 
 -20  10  -7 6251.38 317.571   4 
 -20  10  -6 236.878 147.453   4 
 -20  10  -5 9085.71 416.666   4 
 -20  10  -4 4723.64 318.684   4 
 -20  10  -3 265.517 157.893   4 
 -20  10  -2 7560.29 367.253   4 
 -20  10  -1 2075.18 210.789   4 
  20  10  -1 1429.28 534.026   1 
 -20  10   0 6075.04 311.193   4 
  20  10   0 4859.66 1044.40   1 
 -20  10   1 2574.87 213.667   4 
  20  10   1 2712.96 801.550   1 
  20 -11 -10 457.211 78.9855   2 
 -20  11  -9 169.735 65.2365   4 
 -20  11  -8 295.227 101.698   4 
 -20  11  -7 4878.74 274.622   4 
 -20  11  -6 724.679 164.983   4 
 -20  11  -5 2205.20 234.853   4 
 -20  11  -4 6280.20 362.572   4 
 -20  11  -3 3881.97 299.590   4 
 -20  11  -2 2863.08 259.866   4 
 -20  11  -1 1075.88 171.610   4 
 -20  11   0 96.7156 120.588   4 
 -20  11   1 1187.96 164.470   4 
  20 -12  -9-26.4828 69.4588   2 
 -20  12  -9 62.5912 38.9575   4 
 -20  12  -8 1170.24 124.806   4 
 -20  12  -7 115.862 108.711   4 
 -20  12  -6 6761.43 324.720   4 
 -20  12  -5 2353.66 232.716   4 
 -20  12  -4 1328.49 207.666   4 
 -20  12  -3 2973.30 270.167   4 
 -20  12  -2 252.213 160.846   4 
 -20  12  -1 2810.58 243.914   4 
 -20  12   0 235.909 132.302   4 
 -20  12   1 2175.99 187.879   4 
  20 -13  -9 612.196 72.2736   2 
 -20  13  -8 769.012 86.4741   4 
 -20  13  -7 1344.55 136.915   4 
 -20  13  -6 2558.46 201.671   4 
 -20  13  -5 2181.41 208.313   4 
 -20  13  -4 507.677 156.980   4 
 -20  13  -3 8937.37 395.466   4 
 -20  13  -2 545.620 161.000   4 
 -20  13  -1 6613.36 325.975   4 
 -20  13   0 3117.00 232.121   4 
 -20  13   1 5205.44 265.100   4 
  20 -14  -8 875.347 83.7943   2 
 -20  14  -7 1536.99 117.463   4 
 -20  14  -6 189.422 89.9552   4 
 -20  14  -5 2718.00 196.997   4 
 -20  14  -4 1424.26 167.180   4 
 -20  14  -3 2717.29 223.463   4 
 -20  14  -2 1937.02 192.628   4 
 -20  14  -1 938.448 144.807   4 
 -20  14   0 7987.22 319.126   4 
 -20  14   1 1189.34 133.096   4 
 -20  15  -6 670.039 83.2261   4 
 -20  15  -5 2054.68 147.565   4 
 -20  15  -4 980.932 118.914   4 
 -20  15  -3 1529.56 154.516   4 
 -20  15  -2 679.613 129.230   4 
 -20  15  -1 682.210 122.332   4 
 -20  15   0-64.1995 86.1192   4 
 -20  16  -4 2682.77 140.673   4 
 -20  16  -3 712.754 91.6717   4 
 -20  16  -2 436.530 87.1304   4 
 -20  16  -1 633.063 88.3781   4 
 -20  16   0 410.753 67.7554   4 
  21   0  -5 150.052 94.9506   3 
  21   0   0-68.7626 302.115   1 
  21   0   1-39.5109 281.970   1 
  21   0   2 102.615 290.300   1 
  21   0   3-99.0274 335.510   1 
  21   0   4-333.019 357.573   1 
  21   0   5 3.50453 83.0766   3 
  21   0   6 106.379 105.217   3 
  21   0   7 70.8779 112.811   3 
  21   0   8-44.8708 115.172   3 
  21   0   9 69.3938 128.393   3 
  21   0  10 115.127 124.608   3 
  21   0  11 85.6843 126.253   3 
  21   0  12 28.9612 100.733   3 
  21   0  13 36.7928 69.8543   3 
  21  -1  -5 700.883 123.479   3 
  21   1  -5 549.728 109.598   3 
  21   1  -1 7484.56 1019.57   1 
  21   1   0-199.157 333.640   1 
  21  -1   1 9083.86 1056.99   1 
  21   1   1 9751.64 1136.73   1 
  21  -1   2 14161.4 1276.22   1 
  21   1   2 13710.4 1322.12   1 
  21  -1   3 13810.6 1232.48   1 
  21   1   3 13920.1 1351.83   1 
  21  -1   4 360.754 223.748   1 
  21   1   4 959.085 372.412   1 
  21  -1   5 1825.12 162.644   3 
  21   1   5 1848.65 167.946   3 
  21  -1   6 11278.2 380.792   3 
  21   1   6 11227.2 390.215   3 
  21  -1   7 2655.59 209.009   3 
  21   1   7 2700.66 222.517   3 
  21  -1   8 11833.0 414.174   3 
  21   1   8 11585.4 419.377   3 
  21  -1   9 4001.59 253.585   3 
  21   1   9 4198.21 271.958   3 
  21  -1  10 4308.35 259.242   3 
  21   1  10 4013.58 267.645   3 
  21  -1  11 9587.93 343.005   3 
  21   1  11 9987.28 367.697   3 
  21  -1  12 1122.01 130.704   3 
  21   1  12 1140.25 147.519   3 
  21  -1  13 925.095 92.6495   3 
  21   1  13 1145.71 114.035   3 
  21   2  -5 4975.10 258.927   3 
  21  -2  -4 10608.7 356.946   3 
  21   2  -1 15981.4 1513.48   1 
  21   2   0 61653.1 2910.12   1 
  21   2   1 17568.7 1558.89   1 
  21   2   2 15306.1 1443.95   1 
  21   2   3 7432.27 995.910   1 
  21   2   4 12653.4 387.070   3 
  21   2   4 11609.4 1278.67   1 
  21  -2   5 6271.47 276.441   3 
  21   2   5 6884.79 300.730   3 
  21   2   5 6004.55 972.228   1 
  21  -2   6 10228.6 356.570   3 
  21   2   6 10807.9 383.503   3 
  21   2   6 10351.7 1224.60   1 
  21  -2   7 3134.42 212.759   3 
  21   2   7 3291.93 237.905   3 
  21  -2   8 12722.4 412.619   3 
  21   2   8 12221.6 431.874   3 
  21  -2   9 257.748 129.238   3 
  21   2   9 391.604 152.351   3 
  21  -2  10 5671.35 278.776   3 
  21   2  10 6002.01 311.811   3 
  21  -2  11 171.404 99.6830   3 
  21   2  11 228.514 141.245   3 
  21  -2  12 6856.71 247.124   3 
  21   2  12 7705.97 290.523   3 
  21   2  13 1499.14 122.717   3 
  21  -2  13 1212.06 88.1524   3 
 -21  -3  -8 1587.50 175.904   2 
 -21  -3  -7 10116.0 363.386   2 
 -21  -3  -6 4197.71 227.301   2 
  21   3  -5 16574.5 449.239   3 
  21  -3  -4 1006.67 135.320   3 
  21   3  -4 810.831 122.772   3 
  21   3  -2 11344.9 1349.74   1 
  21   3  -1 30056.9 2138.38   1 
  21   3   0 4505.73 872.337   1 
  21   3   1 43168.1 2490.09   1 
  21   3   2 16569.5 1562.17   1 
  21   3   3 4060.80 835.654   1 
  21   3   4 1568.86 542.018   1 
  21   3   4 2154.12 178.803   3 
  21  -3   5 15455.3 418.329   3 
  21   3   5 16041.7 452.043   3 
  21   3   5 17442.1 1668.39   1 
  21  -3   6 2974.96 199.364   3 
  21   3   6 2489.78 673.598   1 
  21   3   6 2945.30 221.512   3 
  21  -3   7 5752.46 278.928   3 
  21   3   7 5621.39 297.677   3 
  21  -3   8 1018.18 146.081   3 
  21   3   8 828.306 160.703   3 
  21  -3   9 11083.6 375.079   3 
  21   3   9 11307.6 421.290   3 
  21  -3  10 696.834 127.074   3 
  21   3  10 825.559 168.227   3 
  21  -3  11 9105.26 299.756   3 
  21   3  11 9414.85 353.786   3 
  21  -3  12 232.976 71.1720   3 
  21   3  12 316.515 118.545   3 
  21   3  13 2001.17 135.789   3 
 -21  -4  -8 3737.60 236.729   2 
 -21  -4  -7 10314.9 362.145   2 
 -21  -4  -6 2125.57 167.597   2 
  21   4  -4 41011.4 690.190   3 
  21   4  -2 16134.2 1665.44   1 
  21   4  -1 13596.2 1487.74   1 
  21   4   0 71618.9 3302.48   1 
  21   4   1 13112.3 1439.52   1 
  21   4   2 20251.1 1785.77   1 
  21   4   3 7625.89 1147.83   1 
  21   4   3 7940.02 303.720   3 
  21   4   4 39240.9 685.121   3 
  21   4   4 42401.7 2642.50   1 
  21   4   5 2018.28 185.491   3 
  21   4   5 2275.61 676.106   1 
  21  -4   5 1766.09 149.633   3 
  21   4   6 3990.87 247.578   3 
  21  -4   6 3726.23 215.004   3 
  21  -4   7 9227.47 335.200   3 
  21   4   7 9516.64 376.554   3 
  21   4   7 8314.37 1269.54   1 
  21  -4   8 2166.39 180.006   3 
  21   4   8 1880.73 206.733   3 
  21  -4   9 1493.04 154.444   3 
  21   4   9 1362.26 189.357   3 
  21   4  10 1819.16 199.883   3 
  21   4  11 1040.70 160.612   3 
  21   4  12 4589.43 221.565   3 
  21   4  13 1159.70 105.083   3 
 -21  -5  -9 2380.92 197.610   2 
 -21   5  -9 2450.80 188.355   4 
 -21  -5  -8 1513.54 165.496   2 
 -21  -5  -7 2908.77 201.834   2 
  21   5  -4 2840.26 190.582   3 
  21  -5  -3 7787.34 298.845   3 
  21   5  -3 7727.92 302.165   3 
  21   5  -2 852.187 453.464   1 
  21   5  -1 12922.9 1504.22   1 
  21   5   0 30195.0 2225.98   1 
  21   5   1 9847.30 1300.93   1 
  21   5   2 1094.02 487.884   1 
  21   5   3 8033.55 1225.15   1 
  21   5   3 7146.96 300.574   3
[truncated: 8,230,575 more chars]
